# Supplementary material for: High-performance particulate matter including nanoscale particle removal by a self-powered air filter
Source: Nat Commun. 2020 Apr 3;11:1653. doi: 10.1038/s41467-020-15502-7 (PMC7125120; doi:10.1038/s41467-020-15502-7)
Supplement: Supplementary file 3 — Source Data [file 41467_2020_15502_MOESM3_ESM.xlsx]

## Sheet: Figure 2
Figure 2a							Figure 2b							Figure 2c							Figure 2d						Figure 2e										Figure 2f							Figure 2h
Wave number (cm^-1)	[C4mim][OAc]-PAM (1)	[C4mim][OAc]-PAM (0.5)	[C4mim][OAc]-PAM (0.2)	[C4mim][OAc]	PAM		Wave number (cm^-1)	[C4mim][OAc]-PVA (1)	[C4mim][OAc]-PVA (0.5)	[C4mim][OAc]-PVA (0.2)	[C4mim][OAc]	PVA		Wave number (cm^-1)	[C4mim][OAc]-PVP (1)	[C4mim][OAc]-PVP (0.5)	[C4mim][OAc]-PVP (0.2)	[C4mim][OAc]	PVP		2Θ (degree)	[C4mim][OAc]-PAM (1)	[C4mim][OAc]-PAM (0.5)	[C4mim][OAc]-PAM (0.2)	PAM		Temperature (oC)	[C4mim][OAc]-PVP weight (g)	Normalize to [0, 1] of C	Temperature (oC)	[C4mim][OAc]-PVA weight (g)	Normalize to [0, 1] of C	Temperature (oC)	[C4mim][OAc]-PAM weight (g)	Normalize to [0, 1] of C		Temperature (oC)	[C4mim][OAc]-PVP Exothermic	Temperature (oC)	[C4mim][OAc]-PVA Exothermic	Temperature (oC)	[C4mim][OAc]-PAM Exothermic		Time min	[C4mim][OAc]-PAM contact angle	[C4mim][OAc]-PVA contact angle	[C4mim][OAc]-PVP contact angle
3997.57	0.9956	0.99677	0.99956	0.99797	0.99758		3997.57	0.99594	0.99625	0.99773	0.99797	0.99578		3997.57	0.99797	0.99664	0.99603	0.99719	0.99619		5	67.8286	46.4	54.1714	68.0571		24.8695	6.032	0.99968	25.3515	-1.538	1	26.4157	0.622	1		48.1335	-5.982	46.4651	-7.746	44.5751	-5.66		0	48.43	64.94	40.36
3995.51	0.9956	0.99677	0.99956	0.99797	0.99758		3995.51	0.99594	0.99625	0.99773	0.99797	0.99578		3995.51	0.99797	0.99664	0.99603	0.99719	0.99619		5.02	64.6857	58	48.5143	58.1714		24.9838	5.926	0.99966	25.1438	-1.556	0.99992	26.3668	0.611	0.99999		48.3471	-5.987	46.4885	-7.774	44.6513	-5.709		1	38.72	26.96	16.53
3993.45	0.9956	0.99677	0.99956	0.99797	0.99758		3993.45	0.99594	0.99625	0.99773	0.99797	0.99578		3993.45	0.99797	0.99664	0.99603	0.99719	0.99619		5.04	62.9714	63.6	47.4286	53.1429		25.0922	5.821	0.99968	25.3518	-1.573	0.99986	26.3796	0.599	0.99991		48.575	-5.992	46.6813	-7.803	44.7961	-5.757		2	36.41	23.72	15.15
3991.38	0.9956	0.99677	0.99956	0.99797	0.99758		3991.38	0.99594	0.99625	0.99773	0.99797	0.99578		3991.38	0.99797	0.99664	0.99603	0.99719	0.99619		5.06	64.0571	58.3429	54.5714	50.6857		25.1506	5.717	0.99971	25.3731	-1.589	0.99983	26.2004	0.589	0.99981		48.9256	-5.998	46.8555	-7.831	44.8054	-5.804		3	35.33	22.66	13.11
3989.32	0.9956	0.99677	0.99956	0.99797	0.99758		3989.32	0.99594	0.99625	0.99773	0.99797	0.99578		3989.32	0.99797	0.99664	0.99603	0.99719	0.99619		5.08	58	60.3429	52.8571	55.1429		25.0218	5.614	0.99963	25.4591	-1.605	0.99973	26.4566	0.577	0.99979		48.8259	-6.001	47.2457	-7.859	45.1631	-5.85		4	34.2	22.14	11.25
3987.26	0.99636	0.99745	0.99983	0.99768	0.99758		3987.26	0.99481	0.99642	0.99804	0.99768	0.99578		3987.26	0.99768	0.99725	0.99655	0.99801	0.99619		5.1	62.9714	55.8857	53.3714	59.0857		24.9781	5.514	0.99958	25.3305	-1.62	0.9996	26.5107	0.564	0.99974		49.1346	-6.004	47.1583	-7.886	45.3429	-5.896
3985.2	0.99727	0.99774	0.99967	0.99731	0.99758		3985.2	0.9934	0.99667	0.9979	0.99731	0.99578		3985.2	0.99731	0.99773	0.99713	0.99809	0.99619		5.12	68.4	56.2286	43.8857	51.2571		25.0485	5.416	0.99961	25.3489	-1.634	0.99954	26.6757	0.549	0.99962		49.1738	-6.008	47.4336	-7.914	45.575	-5.943		Fit NL curve
3983.14	0.99821	0.99793	0.99918	0.99719	0.99758		3983.14	0.99225	0.99707	0.99786	0.99719	0.99578		3983.14	0.99719	0.99802	0.99761	0.99783	0.99619		5.14	66.8571	52.0571	47.3714	54.6857		25.2433	5.32	0.99962	25.5711	-1.648	0.99952	26.5482	0.533	0.99948		49.5766	-6.012	47.4478	-7.942	45.5418	-5.989		Time min	[C4mim][OAc]-PAM contact angle	Time min	[C4mim][OAc]-PVA contact angle	Time min	[C4mim][OAc]-PVP contact angle
3981.08	0.99914	0.99849	0.99889	0.99705	0.99758		3981.08	0.9918	0.9975	0.9981	0.99705	0.99578		3981.08	0.99705	0.99832	0.99826	0.998	0.99619		5.16	56.9714	51.8857	41.6	51.7143		25.4529	5.224	0.99958	25.7421	-1.663	0.99944	26.6255	0.515	0.99942		49.6594	-6.014	47.8866	-7.97	45.7615	-6.034		0	48.43	0	64.94	0	40.36
3979.01	0.99961	0.9989	0.9986	0.9967	0.99758		3979.01	0.9922	0.9979	0.99844	0.9967	0.99578		3979.01	0.9967	0.99831	0.99859	0.9983	0.99619		5.18	57.5429	49.2571	46	51.7714		25.3088	5.132	0.9996	25.808	-1.678	0.99936	26.8799	0.493	0.9994		49.7734	-6.017	47.9758	-7.996	45.885	-6.079		0.004004	48.3668	0.004004	64.6948	0.004004	40.0298
3976.95	0.99916	0.99876	0.99793	0.99652	0.99758		3976.95	0.99328	0.99834	0.99878	0.99652	0.99578		3976.95	0.99652	0.99784	0.99811	0.99821	0.99619		5.2	68.2857	49.6	44	47.3143		25.5213	5.04	0.99966	25.7262	-1.693	0.99931	27.0638	0.467	0.99928		49.932	-6.02	48.0736	-8.023	46.2803	-6.125		0.008008	48.3039	0.008008	64.451	0.008008	39.7034
3974.89	0.99821	0.99853	0.99739	0.99691	0.99758		3974.89	0.99457	0.99878	0.99919	0.99691	0.99578		3974.89	0.99691	0.99748	0.99743	0.99818	0.99619		5.22	74.4	46.8	44.6286	55.1429		25.3765	4.949	0.99966	25.9426	-1.709	0.99935	27.1783	0.438	0.99917		50.1409	-6.023	48.2146	-8.05	46.306	-6.17		0.012012	48.2412	0.012012	64.2085	0.012012	39.3807
3972.83	0.9976	0.99856	0.99768	0.9977	0.99758		3972.83	0.9954	0.99901	0.99972	0.9977	0.99578		3972.83	0.9977	0.99772	0.9971	0.99875	0.99619		5.24	74	41.8286	37.9429	55.2		25.8453	4.858	0.99967	26.1754	-1.73	0.9993	27.1549	0.404	0.99914		50.522	-6.025	48.3904	-8.076	46.4295	-6.214		0.016016	48.1788	0.016016	63.9675	0.016016	39.0616
3970.77	0.99757	0.99855	0.99855	0.99825	0.99759		3970.77	0.99577	0.99883	0.99993	0.99825	0.99603		3970.77	0.99825	0.99814	0.99685	0.99935	0.99622		5.26	65.0286	48.5714	41.8286	58.8		25.9031	4.766	0.99971	26.4927	-1.753	0.99922	27.3965	0.364	0.99913		50.4861	-6.027	48.7713	-8.101	46.5091	-6.257		0.02002	48.1167	0.02002	63.7278	0.02002	38.7462
3968.71	0.99771	0.99807	0.99905	0.99812	0.9976		3968.71	0.99625	0.99814	0.99959	0.99812	0.99634		3968.71	0.99812	0.99826	0.9963	0.99913	0.99621		5.28	59.8286	52.1143	48.4	52.1714		26.0696	4.672	0.99978	26.3487	-1.779	0.9992	27.5713	0.317	0.99904		50.7409	-6.029	48.7467	-8.126	46.7577	-6.3		0.024024	48.0549	0.024024	63.4895	0.024024	38.4343
3966.64	0.99764	0.99735	0.999	0.99734	0.99761		3966.64	0.99711	0.99703	0.99908	0.99734	0.99653		3966.64	0.99734	0.99818	0.99573	0.99849	0.99602		5.3	65.4286	52.2286	52.9714	45.4286		26.0621	4.575	0.99978	26.6068	-1.809	0.99923	27.9697	0.264	0.99892		50.6835	-6.031	49.0039	-8.152	47.0705	-6.342		0.028028	47.9933	0.028028	63.2526	0.028028	38.126
3964.58	0.99756	0.99698	0.99907	0.99639	0.99763		3964.58	0.99799	0.99579	0.99865	0.99639	0.99653		3964.58	0.99639	0.99826	0.99564	0.99821	0.99568		5.32	63.0857	46.9143	49.8286	47.6		26.1437	4.476	0.99982	26.666	-1.845	0.9992	27.8898	0.204	0.99885		51.1685	-6.032	48.9163	-8.178	47.0697	-6.383		0.032032	47.932	0.032032	63.017	0.032032	37.8211
3962.52	0.99767	0.997	0.99936	0.9959	0.99766		3962.52	0.99833	0.99482	0.99804	0.9959	0.99643		3962.52	0.9959	0.99842	0.99583	0.99821	0.99534		5.34	61.4286	44.8571	50.1714	56		26.4545	4.374	0.99985	27.0796	-1.886	0.9991	28.1311	0.137	0.9988		51.2759	-6.033	49.4027	-8.203	47.2795	-6.425		0.036036	47.871	0.036036	62.7828	0.036036	37.5198
3960.46	0.99769	0.99721	0.99938	0.996	0.99769		3960.46	0.99812	0.99436	0.99709	0.996	0.99635		3960.46	0.996	0.99829	0.99582	0.99802	0.99506		5.36	64.5714	47.3143	48.4	51.8286		26.6611	4.267	0.9999	27.2407	-1.931	0.99905	28.1867	0.061	0.99871		51.3819	-6.034	49.5047	-8.227	47.2817	-6.467		0.04004	47.8102	0.04004	62.5499	0.04004	37.2218
3958.4	0.99749	0.99748	0.99903	0.99635	0.99774		3958.4	0.99757	0.99432	0.9962	0.99635	0.99641		3958.4	0.99635	0.99778	0.99554	0.99761	0.99492		5.38	76	51.2571	47.6571	46.1714		26.8289	4.157	0.99989	27.2412	-1.981	0.99907	28.5802	-0.022	0.99855		51.4764	-6.036	49.6668	-8.252	47.6708	-6.507		0.044044	47.7497	0.044044	62.3183	0.044044	36.9272
3956.34	0.99748	0.99796	0.99863	0.99661	0.99778		3956.34	0.99678	0.9944	0.99589	0.99661	0.99653		3956.34	0.99661	0.99726	0.99534	0.99742	0.99479		5.4	66.6857	59.2	45.4286	47.4857		26.8238	4.044	0.99991	27.4601	-2.036	0.99904	28.8134	-0.111	0.99844		51.6721	-6.038	49.7123	-8.277	47.8206	-6.546		0.048048	47.6895	0.048048	62.0881	0.048048	36.636
3954.27	0.99791	0.99878	0.99829	0.99677	0.99784		3954.27	0.99598	0.99441	0.99587	0.99677	0.99643		3954.27	0.99677	0.997	0.99569	0.99758	0.99449		5.42	64	55.2571	43.0286	56.1714		27.0301	3.928	0.99998	27.6132	-2.095	0.99894	28.7986	-0.207	0.99838		52.0824	-6.039	49.8903	-8.301	48.0687	-6.586		0.052052	47.6295	0.052052	61.8591	0.052052	36.3481
3952.21	0.99838	0.9996	0.99781	0.99686	0.9979		3952.21	0.99563	0.99444	0.99588	0.99686	0.99617		3952.21	0.99686	0.99698	0.99655	0.99764	0.99426		5.44	62	45.7143	45.8286	52.2857		27.1669	3.807	0.99998	28.0207	-2.159	0.99889	29.0602	-0.309	0.99828		52.0563	-6.04	50.2638	-8.325	48.0295	-6.625		0.056056	47.5699	0.056056	61.6315	0.056056	36.0634
3950.15	0.99842	0.99989	0.99742	0.99681	0.99797		3950.15	0.99581	0.99469	0.99632	0.99681	0.99595		3950.15	0.99681	0.99703	0.99736	0.99733	0.99424		5.46	60.6286	37.6571	45.7143	51.3714		27.5956	3.684	0.99995	27.9887	-2.227	0.9989	29.0848	-0.417	0.99811		52.2776	-6.042	50.3362	-8.35	48.1971	-6.664		0.06006	47.5104	0.06006	61.4052	0.06006	35.782
3948.09	0.99824	0.99962	0.99746	0.99658	0.99804		3948.09	0.99612	0.99506	0.99722	0.99658	0.99569		3948.09	0.99658	0.99702	0.99776	0.99708	0.99413		5.48	60.4571	46.6286	41.8286	48.0571		27.4951	3.558	0.99995	28.2715	-2.299	0.9989	29.6048	-0.527	0.99795		52.2258	-6.043	50.4643	-8.375	48.3917	-6.702		0.064064	47.4512	0.064064	61.1801	0.064064	35.5037
3946.03	0.99819	0.99904	0.99787	0.9964	0.99811		3946.03	0.99622	0.99541	0.9979	0.9964	0.99546		3946.03	0.9964	0.99678	0.99772	0.99726	0.99387		5.5	73.3714	54.8	29.4857	48.3429		27.763	3.428	1	28.2129	-2.375	0.99884	29.6198	-0.641	0.99788		52.7171	-6.044	50.4431	-8.4	48.6949	-6.741		0.068068	47.3923	0.068068	60.9564	0.068068	35.2286
3943.97	0.99813	0.99833	0.99817	0.99647	0.99819		3943.97	0.99613	0.99573	0.99803	0.99647	0.99527		3943.97	0.99647	0.99624	0.99725	0.99736	0.99359		5.52	69.8857	52.7429	38.2286	41.6571		27.6885	3.296	0.99998	28.6726	-2.452	0.99879	29.7997	-0.759	0.99778		52.8279	-6.045	50.8913	-8.423	48.8337	-6.78		0.072072	47.3337	0.072072	60.7339	0.072072	34.9567
3941.9	0.99794	0.9977	0.99822	0.99666	0.99826		3941.9	0.99616	0.99589	0.99801	0.99666	0.99493		3941.9	0.99666	0.99558	0.99649	0.99703	0.99325		5.54	58.5714	43.0286	55.0857	42.0571		27.979	3.162	0.99995	28.8252	-2.531	0.99881	29.8364	-0.879	0.99758		52.982	-6.047	51.0041	-8.448	48.8598	-6.818		0.076076	47.2752	0.076076	60.5127	0.076076	34.6878
3939.84	0.99772	0.99723	0.99834	0.99687	0.99832		3939.84	0.99657	0.99598	0.99794	0.99687	0.99459		3939.84	0.99687	0.99515	0.99593	0.9965	0.99297		5.56	54.6857	41.3143	57.3143	53.0286		28.2163	3.028	0.99998	28.9527	-2.612	0.99881	30.0734	-0.999	0.99738		53.0422	-6.048	51.2236	-8.472	49.0092	-6.856		0.08008	47.2171	0.08008	60.2928	0.08008	34.4219
3937.78	0.99761	0.99703	0.99854	0.99717	0.99838		3937.78	0.99717	0.99618	0.99734	0.99717	0.99451		3937.78	0.99717	0.99531	0.99592	0.99602	0.99296		5.58	61.0857	41.4857	49.2	58		28.3787	2.892	1	29.0643	-2.694	0.99876	30.4403	-1.12	0.99726		53.1829	-6.049	51.1585	-8.496	49.2124	-6.893		0.084084	47.1592	0.084084	60.0741	0.084084	34.1591
3935.72	0.99768	0.99729	0.99869	0.99743	0.99843		3935.72	0.99769	0.99611	0.99611	0.99743	0.99462		3935.72	0.99743	0.99625	0.99629	0.99569	0.99318		5.6	54.8571	42.6857	49.2	55.8286		28.4458	2.756	0.99994	29.1272	-2.775	0.99872	30.4763	-1.242	0.99715		53.5593	-6.049	51.4042	-8.518	49.6357	-6.929		0.088088	47.1016	0.088088	59.8567	0.088088	33.8993
3933.66	0.99782	0.99796	0.99886	0.99729	0.99846		3933.66	0.99804	0.99571	0.99485	0.99729	0.99478		3933.66	0.99729	0.99766	0.99667	0.99559	0.99348		5.62	52.5143	50.9143	46.1143	51.2571		28.5144	2.621	0.9999	29.5886	-2.856	0.99872	30.6618	-1.363	0.99697		53.6448	-6.05	51.6462	-8.54	49.5586	-6.966		0.092092	47.0442	0.092092	59.6405	0.092092	33.6424
3931.6	0.99783	0.9987	0.99902	0.9966	0.99847		3931.6	0.9982	0.99532	0.99405	0.9966	0.99479		3931.6	0.9966	0.99889	0.99683	0.99576	0.9937		5.64	51.3714	48.9143	40.1714	52.6857		28.7343	2.487	0.9999	29.6762	-2.937	0.99876	30.6456	-1.485	0.99678		53.8249	-6.052	51.8714	-8.562	49.7884	-7.001		0.096096	46.9871	0.096096	59.4255	0.096096	33.3884
3929.53	0.99757	0.99908	0.99887	0.99586	0.99847		3929.53	0.99817	0.99494	0.99379	0.99586	0.99466		3929.53	0.99586	0.99947	0.99677	0.99592	0.99386		5.66	56.7429	46.6286	38.5143	53.3714		29.0021	2.352	0.99989	29.8547	-3.018	0.99869	31.1198	-1.604	0.99663		53.8224	-6.054	51.9349	-8.584	49.7662	-7.037		0.1001	46.9302	0.1001	59.2118	0.1001	33.1373
3927.47	0.99709	0.99905	0.99831	0.99557	0.99845		3927.47	0.9979	0.99434	0.99395	0.99557	0.9948		3927.47	0.99557	0.9994	0.99673	0.99566	0.9942		5.68	56.1143	45.3143	41.2571	50.0571		29.2757	2.219	0.99982	29.8041	-3.099	0.99864	31.2332	-1.723	0.99651		54.2288	-6.055	52.0325	-8.605	50.1498	-7.073		0.104104	46.8736	0.104104	58.9993	0.104104	32.889
3925.41	0.99674	0.99893	0.99765	0.99566	0.9984		3925.41	0.99745	0.99384	0.99437	0.99566	0.9953		3925.41	0.99566	0.9989	0.997	0.99502	0.99461		5.7	52.6286	57.6571	37.9429	46.4571		29.1483	2.087	0.99978	30.1861	-3.179	0.99864	31.4817	-1.84	0.99634		54.3562	-6.056	52.3186	-8.625	50.3284	-7.107		0.108108	46.8172	0.108108	58.788	0.108108	32.6436
3923.35	0.99681	0.99871	0.99721	0.99585	0.99834		3923.35	0.99681	0.99419	0.99474	0.99585	0.99574		3923.35	0.99585	0.99806	0.99745	0.99451	0.99489		5.72	56.5143	50.2286	37.3714	44.1143		29.4086	1.956	0.9998	30.3986	-3.259	0.99865	31.4728	-1.956	0.99613		54.598	-6.059	52.5136	-8.647	50.4652	-7.142		0.112112	46.761	0.112112	58.5779	0.112112	32.401
3921.29	0.9972	0.99827	0.99715	0.99597	0.99825		3921.29	0.99605	0.99517	0.99484	0.99597	0.996		3921.29	0.99597	0.99725	0.99782	0.99441	0.99512		5.74	61.9429	44.1143	34.6286	41.6		29.3776	1.825	0.99979	30.6143	-3.338	0.99858	31.6467	-2.07	0.99599		54.61	-6.061	52.7278	-8.669	50.5238	-7.176		0.116116	46.7052	0.116116	58.369	0.116116	32.1611
3919.23	0.99772	0.99795	0.99755	0.99598	0.99814		3919.23	0.99548	0.9959	0.99477	0.99598	0.99609		3919.23	0.99598	0.99683	0.99797	0.99491	0.99525		5.76	67.3143	41.8857	36.0571	41.6571		29.8912	1.695	0.99977	30.61	-3.416	0.99846	31.9545	-2.182	0.99586		54.7305	-6.062	52.696	-8.69	50.6039	-7.209		0.12012	46.6495	0.12012	58.1613	0.12012	31.9239
3917.16	0.99803	0.99795	0.99827	0.99607	0.99801		3917.16	0.99532	0.99644	0.99496	0.99607	0.99604		3917.16	0.99607	0.99672	0.99775	0.99593	0.99523		5.78	66.8	48.6286	39.1429	45.0286		29.9506	1.568	0.99974	30.7463	-3.493	0.99843	32.1291	-2.293	0.99568		55.0537	-6.063	52.9347	-8.711	50.9074	-7.242		0.124124	46.5941	0.124124	57.9548	0.124124	31.6894
3915.1	0.9978	0.99813	0.99886	0.99646	0.99787		3915.1	0.99537	0.99706	0.99563	0.99646	0.99591		3915.1	0.99646	0.99666	0.99705	0.99671	0.99518		5.8	65.6	51.7714	35.8857	49.8857		30.0746	1.441	0.99974	31.0491	-3.57	0.99844	32.2977	-2.401	0.99547		55.23	-6.064	53.0922	-8.733	51.1155	-7.274		0.128128	46.5389	0.128128	57.7495	0.128128	31.4576
3913.04	0.99687	0.99797	0.99874	0.99726	0.99771		3913.04	0.99532	0.99745	0.9964	0.99726	0.99585		3913.04	0.99726	0.99634	0.99577	0.99659	0.99526		5.82	58.4	54.9143	40.2857	51.2		30.1437	1.317	0.99968	31.252	-3.647	0.99838	32.2847	-2.506	0.99529		55.3537	-6.066	53.4438	-8.756	51.3272	-7.307		0.132132	46.484	0.132132	57.5453	0.132132	31.2284
3910.98	0.99536	0.99714	0.99766	0.99811	0.99754		3910.98	0.99486	0.99746	0.99679	0.99811	0.99606		3910.98	0.99811	0.99601	0.99421	0.99574	0.99556		5.84	52.8	54.5143	41.8286	50.4		30.2341	1.193	0.99966	31.4034	-3.722	0.99826	32.5727	-2.609	0.9952		55.3925	-6.066	53.4282	-8.778	51.319	-7.339		0.136136	46.4294	0.136136	57.3423	0.136136	31.0018
3908.92	0.99414	0.99609	0.99578	0.99855	0.99737		3908.92	0.99421	0.9972	0.99696	0.99855	0.99636		3908.92	0.99855	0.99636	0.99338	0.99474	0.99577		5.86	59.9429	44.1143	43.2	47.7714		30.6024	1.071	0.99966	31.4143	-3.796	0.99818	32.7792	-2.709	0.99504		55.6873	-6.067	53.5925	-8.799	51.5306	-7.371		0.14014	46.3749	0.14014	57.1405	0.14014	30.7778
3906.86	0.99377	0.99531	0.99337	0.99864	0.99719		3906.86	0.99367	0.99684	0.99708	0.99864	0.99628		3906.86	0.99864	0.99717	0.99369	0.9942	0.9956		5.88	62.9714	45.7143	44.2286	42.4		30.7425	0.951	0.99962	31.6332	-3.87	0.99817	33.129	-2.807	0.9948		55.9305	-6.069	53.7346	-8.821	51.6356	-7.403		0.144144	46.3207	0.144144	56.9398	0.144144	30.5563
3904.79	0.99388	0.99483	0.99111	0.99866	0.99702		3904.79	0.99344	0.99634	0.99708	0.99866	0.99575		3904.79	0.99866	0.99778	0.99455	0.99424	0.99521		5.9	64.5143	44.5143	45.0857	48		30.8622	0.832	0.99952	31.866	-3.944	0.9981	33.0666	-2.901	0.99464		56.1939	-6.071	54.0569	-8.843	52.0782	-7.434		0.148148	46.2668	0.148148	56.7403	0.148148	30.3373
3902.73	0.99431	0.99467	0.98981	0.99845	0.99686		3902.73	0.99391	0.99564	0.99706	0.99845	0.99524		3902.73	0.99845	0.99794	0.99539	0.99456	0.99505		5.92	58.3429	46.1143	33.3143	48.9714		30.8622	0.714	0.99947	32.2246	-4.017	0.99798	33.2776	-2.991	0.99455		56.1301	-6.073	54.2475	-8.864	52.0105	-7.465		0.152152	46.2131	0.152152	56.5419	0.152152	30.1208
3900.67	0.99511	0.99496	0.98972	0.99798	0.99671		3900.67	0.99498	0.99486	0.99722	0.99798	0.99497		3900.67	0.99798	0.99767	0.99595	0.99499	0.99511		5.94	62.6857	43.2	26.5714	43.2		31.0532	0.597	0.99947	32.1468	-4.089	0.99787	33.4475	-3.079	0.99444		56.3394	-6.075	54.2423	-8.885	52.2208	-7.496		0.156156	46.1596	0.156156	56.3446	0.156156	29.9067
3898.61	0.99598	0.9958	0.99086	0.99774	0.99658		3898.61	0.99597	0.99436	0.99755	0.99774	0.99468		3898.61	0.99774	0.99713	0.99621	0.99559	0.99509		5.96	60.4571	40.5714	36.9143	42.8571		31.2315	0.482	0.99944	32.3705	-4.16	0.99784	33.7969	-3.163	0.99428		56.5618	-6.077	54.4421	-8.906	52.2038	-7.528		0.16016	46.1063	0.16016	56.1485	0.16016	29.6951
3896.55	0.99634	0.99688	0.99304	0.99799	0.99647		3896.55	0.99629	0.99457	0.99781	0.99799	0.99413		3896.55	0.99799	0.99653	0.99613	0.99637	0.99478		5.98	63.8857	43.3143	43.1429	54.5143		31.612	0.368	0.99933	32.4405	-4.23	0.99778	33.9652	-3.243	0.99408		56.8551	-6.079	54.6266	-8.928	52.5554	-7.558		0.164164	46.0533	0.164164	55.9535	0.164164	29.4859
3894.49	0.99605	0.99768	0.99578	0.9982	0.99638		3894.49	0.99576	0.99524	0.99781	0.9982	0.99327		3894.49	0.9982	0.99636	0.99581	0.99709	0.99411		6	54.7429	47.4857	42.4	50.3429		31.526	0.255	0.99928	32.8481	-4.301	0.99766	33.959	-3.32	0.99397		56.9183	-6.081	55.0077	-8.949	52.8072	-7.589		0.168168	46.0005	0.168168	55.7596	0.168168	29.2791
3892.42	0.99558	0.99793	0.9981	0.99793	0.99632		3892.42	0.99496	0.99603	0.99763	0.99793	0.99232		3892.42	0.99793	0.99679	0.99574	0.99732	0.99337		6.02	52.4	51.5429	38.4	44.4		31.7431	0.143	0.99929	32.9841	-4.369	0.99757	34.1553	-3.395	0.99385		56.9856	-6.083	54.918	-8.969	52.8426	-7.618		0.172172	45.948	0.172172	55.5668	0.172172	29.0746
3890.36	0.99527	0.99786	0.99907	0.99732	0.99628		3890.36	0.99455	0.99681	0.99726	0.99732	0.9917		3890.36	0.99732	0.99749	0.99612	0.99697	0.99305		6.04	51.7143	41.0286	43.3714	38.9143		31.7242	0.032	0.99924	33.0046	-4.437	0.99753	34.3516	-3.468	0.99369		57.2106	-6.084	55.1845	-8.989	53.0453	-7.648		0.176176	45.8957	0.176176	55.3751	0.176176	28.8724
3888.3	0.99536	0.99738	0.99876	0.99668	0.99627		3888.3	0.99444	0.99742	0.99678	0.99668	0.99154		3888.3	0.99668	0.99813	0.99646	0.99629	0.99317		6.06	66.6286	47.5429	39.0286	41.6		32.0851	-0.077	0.99917	33.1455	-4.504	0.99747	34.777	-3.538	0.99349		57.4849	-6.085	55.1706	-9.01	53.0489	-7.677		0.18018	45.8436	0.18018	55.1845	0.18018	28.6726
3886.24	0.99589	0.99609	0.99755	0.99595	0.99628		3886.24	0.99433	0.99745	0.99632	0.99595	0.99161		3886.24	0.99595	0.9982	0.99617	0.9954	0.99339		6.08	65.7714	50.1143	33.8857	43.6571		32.2993	-0.183	0.99914	33.335	-4.571	0.99732	34.7045	-3.606	0.99337		57.7272	-6.087	55.6115	-9.03	53.4365	-7.706		0.184184	45.7917	0.184184	54.995	0.184184	28.4749
3884.18	0.99651	0.99467	0.99585	0.99521	0.99631		3884.18	0.99408	0.99666	0.99565	0.99521	0.99177		3884.18	0.99521	0.99764	0.99534	0.99464	0.99354		6.1	54.2857	44	36.0571	52.8571		32.3844	-0.289	0.99915	33.763	-4.637	0.9972	34.9356	-3.672	0.99326		57.6627	-6.088	55.6959	-9.049	53.5525	-7.735		0.188188	45.74	0.188188	54.8066	0.188188	28.2796
3882.12	0.99689	0.99396	0.99427	0.99509	0.99636		3882.12	0.99372	0.99533	0.99484	0.99509	0.99204		3882.12	0.99509	0.99694	0.99441	0.99455	0.99364		6.12	46.9143	44.2857	42.0571	48.2286		32.5316	-0.394	0.99906	33.6716	-4.701	0.99716	34.9892	-3.738	0.99311		57.9707	-6.089	55.789	-9.069	53.7912	-7.765		0.192192	45.6886	0.192192	54.6192	0.192192	28.0864
3880.05	0.99685	0.99382	0.99296	0.99596	0.99643		3880.05	0.99335	0.9941	0.99429	0.99596	0.99258		3880.05	0.99596	0.9965	0.99384	0.99496	0.99392		6.14	57.6	51.8286	45.1429	42.9143		32.5309	-0.498	0.99898	33.9578	-4.765	0.99713	35.3592	-3.802	0.99293		58.0783	-6.091	55.928	-9.089	53.7417	-7.795		0.196196	45.6375	0.196196	54.4329	0.196196	27.8955
3877.99	0.9964	0.99399	0.99199	0.99705	0.99651		3877.99	0.99304	0.99347	0.99402	0.99705	0.99328		3877.99	0.99705	0.99626	0.99385	0.99525	0.99424		6.16	67.1429	56.6857	42.1143	40.5143		32.8465	-0.6	0.99896	33.8971	-4.829	0.99699	35.59	-3.863	0.99279		58.4749	-6.092	56.1332	-9.11	53.9775	-7.823		0.2002	45.5865	0.2002	54.2477	0.2002	27.7067
3875.93	0.99567	0.99478	0.99157	0.99762	0.9966		3875.93	0.99334	0.99372	0.99403	0.99762	0.99337		3875.93	0.99762	0.99608	0.99419	0.99523	0.99408		6.18	67.3714	47.7714	43.2571	40.4571		33.0393	-0.701	0.99892	34.452	-4.891	0.99686	35.6245	-3.923	0.9927		58.4771	-6.094	56.5255	-9.129	54.1407	-7.852		0.204204	45.5358	0.204204	54.0635	0.204204	27.52
3873.87	0.99509	0.9962	0.99168	0.99772	0.99669		3873.87	0.99439	0.99452	0.99446	0.99772	0.99274		3873.87	0.99772	0.99622	0.99469	0.99499	0.99355		6.2	58.0571	44.3429	34.9714	47.0286		33.2944	-0.802	0.99882	34.5226	-4.951	0.99682	35.8502	-3.982	0.99255		58.624	-6.095	56.4654	-9.147	54.5179	-7.881		0.208208	45.4853	0.208208	53.8804	0.208208	27.3355
3871.81	0.9951	0.99747	0.99221	0.99776	0.99678		3871.81	0.99522	0.99517	0.99532	0.99776	0.99185		3871.81	0.99776	0.99667	0.99529	0.99483	0.99306		6.22	56.4	37.4857	34.2286	54.5143		33.1909	-0.901	0.99874	34.5991	-5.011	0.99682	35.8329	-4.041	0.99236		58.7323	-6.096	56.7197	-9.166	54.496	-7.909		0.212212	45.435	0.212212	53.6984	0.212212	27.153
3869.75	0.99565	0.99803	0.99292	0.99795	0.99686		3869.75	0.99513	0.99532	0.99628	0.99795	0.99113		3869.75	0.99795	0.99688	0.99574	0.99512	0.99279		6.24	51.7143	35.5429	28.5143	55.4857		33.4463	-0.999	0.99873	34.7276	-5.071	0.99671	36.3481	-4.097	0.99222		59.0221	-6.097	56.6455	-9.185	54.615	-7.937		0.216216	45.3849	0.216216	53.5174	0.216216	26.9727
3867.68	0.99615	0.99836	0.99369	0.99827	0.99694		3867.68	0.99474	0.99484	0.99678	0.99827	0.99072		3867.68	0.99827	0.99677	0.99599	0.99591	0.9928		6.26	52.9143	40.5143	30.4	46.8571		33.4783	-1.096	0.99869	34.873	-5.13	0.99662	36.3686	-4.153	0.99213		59.2884	-6.099	57.1424	-9.202	54.7171	-7.965		0.22022	45.335	0.22022	53.3374	0.22022	26.7943
3865.62	0.99608	0.99847	0.99428	0.9985	0.99699		3865.62	0.99453	0.99374	0.99672	0.9985	0.99049		3865.62	0.9985	0.99651	0.99587	0.99668	0.99293		6.28	48	42.9143	32.4571	41.4286		33.941	-1.193	0.9986	35.2849	-5.186	0.9966	36.6169	-4.207	0.992		59.2429	-6.1	57.2039	-9.22	55.0004	-7.994		0.224224	45.2854	0.224224	53.1584	0.224224	26.618
3863.56	0.99536	0.99767	0.99422	0.99856	0.99703		3863.56	0.99449	0.9926	0.99646	0.99856	0.99039		3863.56	0.99856	0.99604	0.99528	0.9967	0.99306		6.3	51.4286	35.6571	38.1143	40.3429		33.9676	-1.287	0.99853	35.2877	-5.242	0.9966	36.6031	-4.261	0.99183		59.5028	-6.101	57.3702	-9.238	55.3235	-8.022		0.228228	45.236	0.228228	52.9805	0.228228	26.4437
3861.5	0.9943	0.99567	0.99335	0.99845	0.99705		3861.5	0.99475	0.99176	0.99597	0.99845	0.99054		3861.5	0.99845	0.99517	0.99441	0.99574	0.99312		6.32	50.9714	37.0286	37.3143	49.8286		34.0956	-1.38	0.99849	35.498	-5.299	0.99653	36.8871	-4.313	0.99168		59.5558	-6.104	57.4373	-9.257	55.2962	-8.05		0.232232	45.1868	0.232232	52.8035	0.232232	26.2714
3859.44	0.99297	0.99277	0.992	0.99766	0.99705		3859.44	0.99591	0.99138	0.99494	0.99766	0.99068		3859.44	0.99766	0.99386	0.99298	0.99417	0.99297		6.34	50.6286	43.6	34.9143	53.4286		34.1891	-1.472	0.99843	35.4476	-5.354	0.99643	37.1745	-4.364	0.99157		60.0463	-6.106	57.6314	-9.275	55.5304	-8.077		0.236236	45.1378	0.236236	52.6276	0.236236	26.101
3857.38	0.99167	0.99009	0.99084	0.99636	0.99703		3857.38	0.99761	0.99201	0.9939	0.99636	0.99052		3857.38	0.99636	0.99277	0.99119	0.99255	0.99273		6.36	46.8571	49.4857	32.8	49.7143		34.3546	-1.563	0.99831	35.8952	-5.408	0.99638	37.2923	-4.415	0.99147		60.0575	-6.107	57.9831	-9.292	55.4723	-8.105		0.24024	45.089	0.24024	52.4527	0.24024	25.9325
3855.31	0.99107	0.98846	0.99007	0.99501	0.99699		3855.31	0.99874	0.99338	0.99319	0.99501	0.9901		3855.31	0.99501	0.99241	0.98974	0.99135	0.99253		6.38	51.4286	41.0286	36.4571	48.0571		34.7164	-1.653	0.99825	36.0128	-5.461	0.99637	37.4211	-4.465	0.99128		60.2098	-6.109	58.0506	-9.31	55.9416	-8.132		0.244244	45.0405	0.244244	52.2788	0.244244	25.766
3853.25	0.99153	0.9883	0.9899	0.99394	0.99693		3853.25	0.99867	0.9948	0.99296	0.99394	0.98966		3853.25	0.99394	0.99275	0.98919	0.99102	0.99238		6.4	56.6857	38.6286	37.8857	45.2		34.7641	-1.741	0.99824	36.2583	-5.513	0.99629	37.4607	-4.514	0.99113		60.265	-6.111	58.2093	-9.329	56.0046	-8.158		0.248248	44.9921	0.248248	52.1059	0.248248	25.6014
3851.19	0.99258	0.9894	0.99037	0.9935	0.99686		3851.19	0.99789	0.99562	0.99305	0.9935	0.98929		3851.19	0.9935	0.99335	0.98962	0.99154	0.99225		6.42	53.3714	42.5143	40.2286	39.4286		34.9831	-1.828	0.99815	36.2577	-5.565	0.99617	37.8994	-4.561	0.99104		60.5643	-6.113	58.1895	-9.346	56.212	-8.184		0.252252	44.944	0.252252	51.934	0.252252	25.4386
3849.13	0.99361	0.99118	0.99143	0.9936	0.99678		3849.13	0.9969	0.99566	0.99325	0.9936	0.9889		3849.13	0.9936	0.99388	0.99077	0.99256	0.99201		6.44	46.0571	43.4857	37.8857	36.1714		34.9263	-1.915	0.99809	36.3793	-5.614	0.99612	38.0134	-4.609	0.99093		60.8398	-6.114	58.6254	-9.363	56.2287	-8.21		0.256256	44.8961	0.256256	51.763	0.256256	25.2777
3847.07	0.99441	0.9931	0.99269	0.99378	0.99669		3847.07	0.99591	0.99499	0.99348	0.99378	0.98835		3847.07	0.99378	0.99423	0.99229	0.99355	0.99154		6.46	47.1429	37.8286	45.1429	42		35.2016	-2.001	0.99805	36.7413	-5.663	0.99611	38.2698	-4.656	0.99076		60.8335	-6.115	58.7399	-9.381	56.3831	-8.236		0.26026	44.8484	0.26026	51.593	0.26026	25.1185
3845.01	0.99457	0.994	0.99337	0.99398	0.9966		3845.01	0.99544	0.99352	0.99332	0.99398	0.98779		3845.01	0.99398	0.99398	0.9934	0.99377	0.99088		6.48	47.7714	38.6857	41.8857	40.4		35.3993	-2.086	0.99804	36.9243	-5.712	0.99603	38.1843	-4.702	0.99057		61.0484	-6.117	58.9587	-9.399	56.6793	-8.26		0.264264	44.8009	0.264264	51.424	0.264264	24.9612
3842.94	0.99372	0.99325	0.99301	0.99428	0.99651		3842.94	0.99567	0.99224	0.99276	0.99428	0.98764		3842.94	0.99428	0.99316	0.99349	0.9935	0.99036		6.5	49.9429	46.0571	39.3143	35.9429		35.7435	-2.17	0.99795	37.0462	-5.76	0.9959	38.4729	-4.746	0.99047		61.0752	-6.119	58.9195	-9.416	56.9203	-8.285		0.268268	44.7536	0.268268	51.256	0.268268	24.8057
3840.88	0.99256	0.99223	0.99209	0.9949	0.99643		3840.88	0.99588	0.99247	0.99305	0.9949	0.98789		3840.88	0.9949	0.9926	0.99325	0.99343	0.99012		6.52	57.1429	43.0286	28.1143	38.1714		35.6134	-2.254	0.99786	37.0604	-5.807	0.9958	38.7569	-4.79	0.9904		61.5445	-6.12	59.1452	-9.433	57.0127	-8.309		0.272272	44.7065	0.272272	51.0889	0.272272	24.652
3838.82	0.99216	0.99178	0.99099	0.99545	0.99637		3838.82	0.99572	0.99377	0.99442	0.99545	0.98824		3838.82	0.99545	0.99246	0.99297	0.99345	0.99002		6.54	56.5143	35.5429	30.4	45.2571		35.8468	-2.335	0.99783	37.3507	-5.853	0.99579	39.0035	-4.833	0.99022		61.5421	-6.121	59.4542	-9.45	57.0666	-8.332		0.276276	44.6596	0.276276	50.9228	0.276276	24.5
3836.76	0.99261	0.99184	0.99007	0.99562	0.99631		3836.76	0.99549	0.99512	0.99617	0.99562	0.98861		3836.76	0.99562	0.99237	0.99247	0.99333	0.98994		6.56	51.2	32.4571	37.3143	47.3714		35.8921	-2.417	0.99777	37.5717	-5.9	0.99575	39.0313	-4.876	0.99003		61.7397	-6.123	59.6149	-9.466	57.2128	-8.356		0.28028	44.613	0.28028	50.7576	0.28028	24.3497
3834.7	0.99326	0.99195	0.98958	0.99585	0.99627		3834.7	0.99552	0.99565	0.99762	0.99585	0.9891		3834.7	0.99585	0.99207	0.99212	0.99313	0.9899		6.58	51.2571	33.3714	39.0857	49.2		36.3054	-2.498	0.99762	37.8389	-5.946	0.99562	39.0944	-4.917	0.9899		61.7459	-6.125	59.683	-9.483	57.4793	-8.38		0.284284	44.5665	0.284284	50.5934	0.284284	24.2011
3832.64	0.99397	0.9923	0.98968	0.99611	0.99625		3832.64	0.99542	0.99503	0.99832	0.99611	0.98978		3832.64	0.99611	0.99196	0.9924	0.99297	0.99006		6.6	57.8286	34.9714	32.0571	52.1143		36.4453	-2.578	0.99754	37.7812	-5.99	0.99552	39.3853	-4.958	0.98982		62.1039	-6.127	59.7519	-9.499	57.8018	-8.404		0.288288	44.5202	0.288288	50.4301	0.288288	24.0542
3830.57	0.99495	0.99328	0.99023	0.99581	0.99624		3830.57	0.99476	0.99349	0.99792	0.99581	0.99029		3830.57	0.99581	0.99243	0.99323	0.99257	0.99019		6.62	51.4286	39.0286	26.3429	48.8		36.4731	-2.657	0.99749	37.9867	-6.034	0.99547	39.629	-4.998	0.98969		62.3523	-6.13	60.1172	-9.514	57.7452	-8.426		0.292292	44.4742	0.292292	50.2678	0.292292	23.909
3828.51	0.9957	0.99426	0.99085	0.9954	0.99625		3828.51	0.99428	0.9921	0.99647	0.9954	0.99024		3828.51	0.9954	0.99309	0.99392	0.99167	0.98998		6.64	47.3143	40.6286	31.0286	50.8571		36.6409	-2.736	0.99741	38.2295	-6.078	0.99544	39.9131	-5.037	0.98951		62.4073	-6.132	60.2835	-9.531	57.9989	-8.449		0.296296	44.4283	0.296296	50.1063	0.296296	23.7654
3826.45	0.99587	0.99457	0.99131	0.99583	0.99627		3826.45	0.99463	0.99221	0.99523	0.99583	0.98988		3826.45	0.99583	0.99362	0.99418	0.99121	0.98973		6.66	49.0857	40.6857	35.6	47.3714		36.6702	-2.815	0.99729	38.5392	-6.123	0.99532	39.8303	-5.075	0.98936		62.5743	-6.134	60.4985	-9.547	58.0002	-8.472		0.3003	44.3827	0.3003	49.9458	0.3003	23.6234
3824.39	0.99555	0.99424	0.99132	0.99669	0.9963		3824.39	0.99509	0.99377	0.99505	0.99669	0.98958		3824.39	0.99669	0.99403	0.99413	0.99161	0.98975		6.68	50.1143	40.5143	34	41.7143		37.1325	-2.891	0.99719	38.5819	-6.166	0.99519	40.149	-5.111	0.98927		62.5964	-6.137	60.4556	-9.562	58.4436	-8.494		0.304304	44.3372	0.304304	49.7862	0.304304	23.4831
3822.33	0.99509	0.99363	0.99122	0.99708	0.99635		3822.33	0.99541	0.99602	0.99567	0.99708	0.98927		3822.33	0.99708	0.9942	0.99379	0.99237	0.98973		6.7	47.6	41.3143	32.2286	37.1429		37.1929	-2.966	0.99716	38.6594	-6.207	0.99512	40.2442	-5.148	0.98915		63.082	-6.139	60.6984	-9.577	58.528	-8.514		0.308308	44.292	0.308308	49.6275	0.308308	23.3443
3820.27	0.99491	0.99336	0.99182	0.99691	0.99639		3820.27	0.99609	0.99818	0.9967	0.99691	0.98899		3820.27	0.99691	0.99442	0.9936	0.99337	0.98971		6.72	50.9714	39.3143	38.6857	44.1143		37.3709	-3.042	0.99707	38.854	-6.25	0.99507	40.6065	-5.184	0.98896		63.0786	-6.141	60.9025	-9.593	58.6205	-8.535		0.312312	44.2469	0.312312	49.4698	0.312312	23.2072
3818.2	0.99499	0.99373	0.99318	0.99658	0.99643		3818.2	0.99696	0.99952	0.99785	0.99658	0.98873		3818.2	0.99658	0.99497	0.9939	0.99447	0.98977		6.74	56.6286	37.0286	37.6571	44.3429		37.3477	-3.117	0.99695	39.1268	-6.291	0.99498	40.6614	-5.218	0.98882		63.296	-6.144	61.1661	-9.609	58.7709	-8.557		0.316316	44.202	0.316316	49.3129	0.316316	23.0715
3816.14	0.99558	0.99495	0.99472	0.99631	0.99647		3816.14	0.99694	0.99934	0.99842	0.99631	0.98848		3816.14	0.99631	0.99592	0.99441	0.99522	0.98985		6.76	56.8571	41.2	34.0571	40.1714		37.5808	-3.189	0.9969	39.4491	-6.333	0.99487	40.7635	-5.25	0.98873		63.2705	-6.147	61.1314	-9.625	58.863	-8.578		0.32032	44.1574	0.32032	49.1569	0.32032	22.9375
3814.08	0.99688	0.99691	0.99588	0.9962	0.99651		3814.08	0.99553	0.99752	0.99766	0.9962	0.98841		3814.08	0.9962	0.9969	0.99486	0.99526	0.99002		6.78	56.8571	48.4571	30.8571	39.2		37.8052	-3.261	0.99684	39.3512	-6.373	0.99481	40.8909	-5.283	0.98863		63.6239	-6.15	61.3004	-9.639	59.2465	-8.6		0.324324	44.1129	0.324324	49.0018	0.324324	22.8049
3812.02	0.99823	0.99875	0.99648	0.99641	0.99653		3812.02	0.99382	0.99535	0.99627	0.99641	0.98853		3812.02	0.99641	0.99718	0.99544	0.99467	0.99021		6.8	54.9143	49.6571	34.5714	37.4286		38.1444	-3.333	0.99675	39.6155	-6.413	0.99475	41.1663	-5.315	0.98846		63.8361	-6.152	61.5269	-9.654	59.379	-8.621		0.328328	44.0686	0.328328	48.8476	0.328328	22.6738
3809.96	0.99848	0.9993	0.99615	0.99675	0.99654		3809.96	0.99291	0.99384	0.9953	0.99675	0.98863		3809.96	0.99675	0.9963	0.9956	0.99368	0.99037		6.82	56.9714	40.6286	28.2286	36.0571		38.142	-3.403	0.99666	39.6553	-6.452	0.99465	41.4911	-5.346	0.9883		63.9843	-6.155	61.7999	-9.67	59.5407	-8.642		0.332332	44.0246	0.332332	48.6943	0.332332	22.5443
3807.9	0.99721	0.99789	0.99453	0.99649	0.99654		3807.9	0.99243	0.99274	0.99465	0.99649	0.98887		3807.9	0.99649	0.99454	0.99461	0.99253	0.9907		6.84	60.5714	36.2857	30.1714	38		38.2758	-3.472	0.99661	40.1013	-6.491	0.9945	41.4428	-5.376	0.98822		64.0929	-6.157	61.9258	-9.684	59.5321	-8.662		0.336336	43.9807	0.336336	48.5419	0.336336	22.4162
3805.83	0.99553	0.99517	0.99253	0.99553	0.99653		3805.83	0.99255	0.9923	0.99453	0.99553	0.98926		3805.83	0.99553	0.99273	0.99304	0.99161	0.99117		6.86	62.3429	39.9429	35.5429	46.8571		38.3311	-3.54	0.99656	40.1441	-6.529	0.99442	41.7139	-5.405	0.98813		64.1269	-6.159	61.9606	-9.698	59.7809	-8.682		0.34034	43.937	0.34034	48.3903	0.34034	22.2895
3803.77	0.99445	0.99278	0.99127	0.99451	0.9965		3803.77	0.99332	0.99259	0.99525	0.99451	0.98967		3803.77	0.99451	0.99162	0.9919	0.99124	0.99167		6.88	53.1429	41.9429	40.6857	48.0571		38.6566	-3.608	0.99641	40.3172	-6.568	0.99436	41.7224	-5.434	0.98794		64.5311	-6.161	62.1584	-9.712	59.9804	-8.702		0.344344	43.8935	0.344344	48.2396	0.344344	22.1643
3801.71	0.99411	0.9918	0.99114	0.99389	0.99647		3801.71	0.99426	0.99305	0.99626	0.99389	0.99004		3801.71	0.99389	0.99146	0.99126	0.99149	0.99211		6.9	45.8857	35.8857	36	42.9143		38.9201	-3.675	0.99631	40.3797	-6.606	0.99428	42.2045	-5.462	0.98777		64.6442	-6.163	62.3712	-9.726	60.2911	-8.723		0.348348	43.8502	0.348348	48.0897	0.348348	22.0405
3799.65	0.99437	0.99224	0.99183	0.99394	0.99644		3799.65	0.99498	0.99305	0.99666	0.99394	0.9903		3799.65	0.99394	0.99201	0.99087	0.99202	0.99236		6.92	46.3429	33.0286	32.6857	42.5714		38.8918	-3.741	0.99626	40.6495	-6.644	0.99414	42.2686	-5.488	0.98767		64.8278	-6.167	62.711	-9.741	60.2155	-8.744		0.352352	43.8071	0.352352	47.9407	0.352352	21.9181
3797.59	0.99491	0.9935	0.99257	0.99471	0.9964		3797.59	0.9953	0.99249	0.99612	0.99471	0.99036		3797.59	0.99471	0.99289	0.99099	0.99243	0.99227		6.94	49.6	34.4571	30.8	41.1429		39.1105	-3.808	0.99618	40.9345	-6.681	0.99406	42.3749	-5.514	0.98758		64.8031	-6.17	62.6169	-9.755	60.4209	-8.764		0.356356	43.7642	0.356356	47.7926	0.356356	21.7971
3795.53	0.99527	0.995	0.99314	0.99577	0.99637		3795.53	0.99548	0.99215	0.99547	0.99577	0.99023		3795.53	0.99577	0.994	0.99204	0.99279	0.9918		6.96	52.7429	30.4571	35.4286	34.9714		39.0734	-3.874	0.99604	40.9333	-6.718	0.99403	42.4507	-5.54	0.98743		65.1357	-6.172	62.8514	-9.768	60.5338	-8.786		0.36036	43.7214	0.36036	47.6453	0.36036	21.6775
3793.46	0.99521	0.99625	0.99367	0.99667	0.99634		3793.46	0.99561	0.99221	0.99503	0.99667	0.99005		3793.46	0.99667	0.99495	0.99348	0.99327	0.99118		6.98	54.9714	28.6286	36.6857	32.3429		39.5806	-3.938	0.99594	41.122	-6.755	0.99395	42.7087	-5.565	0.98727		65.309	-6.175	62.9183	-9.782	60.9166	-8.808		0.364364	43.6788	0.364364	47.4988	0.364364	21.5592
3791.4	0.99505	0.99671	0.99407	0.99704	0.99633		3791.4	0.99558	0.99238	0.99468	0.99704	0.98993		3791.4	0.99704	0.99528	0.9946	0.99377	0.99074		7	50.2286	28.3429	35.0857	40.8		39.6228	-4.003	0.99592	41.1151	-6.791	0.99381	43.0739	-5.589	0.98717		65.5349	-6.177	63.3185	-9.796	61.0617	-8.829		0.368368	43.6365	0.368368	47.3532	0.368368	21.4423
3789.34	0.99545	0.99646	0.99431	0.99691	0.99633		3789.34	0.99561	0.99305	0.99494	0.99691	0.9899		3789.34	0.99691	0.99514	0.99535	0.99413	0.99058		7.02	47.5429	37.0286	36.4	41.4286		39.8508	-4.067	0.99583	41.6491	-6.826	0.99373	43.0505	-5.611	0.9871		65.5732	-6.18	63.3779	-9.809	61.0623	-8.848		0.372372	43.5943	0.372372	47.2084	0.372372	21.3267
3787.28	0.996	0.99593	0.99437	0.99668	0.99634		3787.28	0.99557	0.99417	0.99554	0.99668	0.99011		3787.28	0.99668	0.99463	0.99564	0.99423	0.99063		7.04	46.2857	38.2857	36.8	41.4857		39.8674	-4.131	0.99569	41.6389	-6.86	0.99367	43.2864	-5.633	0.98696		65.6708	-6.183	63.4792	-9.822	61.2306	-8.868		0.376376	43.5523	0.376376	47.0645	0.376376	21.2124
3785.22	0.99611	0.99562	0.99429	0.99655	0.99638		3785.22	0.99526	0.99497	0.99574	0.99655	0.99068		3785.22	0.99655	0.99382	0.99545	0.99428	0.99081		7.06	56.5714	38.1143	39.6	41.3714		40.0162	-4.193	0.99558	41.8436	-6.895	0.99361	43.236	-5.655	0.98678		66.0152	-6.185	63.5837	-9.835	61.3411	-8.889		0.38038	43.5105	0.38038	46.9213	0.38038	21.0994
3783.16	0.99577	0.99563	0.99396	0.99655	0.99643		3783.16	0.9948	0.99491	0.99552	0.99655	0.99125		3783.16	0.99655	0.9931	0.99502	0.99419	0.99095		7.08	53.7143	37.0286	34.4	37.4857		40.2755	-4.254	0.99555	41.8439	-6.93	0.99348	43.7774	-5.675	0.98665		66.1713	-6.188	63.8746	-9.849	61.7455	-8.908		0.384384	43.4689	0.384384	46.779	0.384384	20.9877
3781.09	0.99514	0.9956	0.99333	0.99682	0.99651		3781.09	0.99438	0.99422	0.9952	0.99682	0.99141		3781.09	0.99682	0.99288	0.99459	0.99376	0.99086		7.1	51.7143	44.4571	31.4857	36		40.5264	-4.315	0.99544	42.1533	-6.964	0.99338	43.8501	-5.693	0.9866		66.3202	-6.191	64.2009	-9.861	61.7445	-8.927		0.388388	43.4274	0.388388	46.6375	0.388388	20.8772
3779.03	0.99448	0.99555	0.99302	0.99726	0.99659		3779.03	0.99413	0.99341	0.99491	0.99726	0.99148		3779.03	0.99726	0.99337	0.99419	0.99347	0.99086		7.12	47.9429	43.7714	29.8857	40		40.6165	-4.376	0.99527	42.4219	-6.998	0.99336	44.0069	-5.712	0.98648		66.3241	-6.194	64.1372	-9.873	61.9798	-8.946		0.392392	43.3862	0.392392	46.4968	0.392392	20.768
3776.97	0.99397	0.99594	0.99348	0.99743	0.99669		3776.97	0.99417	0.99266	0.99457	0.99743	0.99167		3776.97	0.99743	0.99414	0.99366	0.99389	0.99125		7.14	53.3143	41.4857	30.4571	41.2		40.6586	-4.435	0.99518	42.5427	-7.033	0.99329	44.072	-5.73	0.9863		66.6126	-6.196	64.3678	-9.886	61.9469	-8.964		0.396396	43.3451	0.396396	46.3569	0.396396	20.6601
3774.91	0.99369	0.99663	0.99431	0.99723	0.9968		3774.91	0.99445	0.99186	0.99425	0.99723	0.9913		3774.91	0.99723	0.99455	0.99322	0.99466	0.99131		7.16	51.3143	35.4857	30.0571	39.4286		40.7945	-4.493	0.99516	42.6535	-7.068	0.99315	44.235	-5.748	0.98619		66.8164	-6.199	64.3938	-9.899	62.2675	-8.981		0.4004	43.3042	0.4004	46.2178	0.4004	20.5533
3772.85	0.99379	0.99704	0.99528	0.99696	0.9969		3772.85	0.99474	0.99118	0.99401	0.99696	0.99023		3772.85	0.99696	0.99464	0.99322	0.99501	0.99062		7.18	50.9143	29.6	29.3714	39.2		41.0071	-4.552	0.99505	42.6658	-7.103	0.99303	44.6101	-5.764	0.98611		67.0893	-6.202	64.8463	-9.911	62.4552	-8.997		0.404404	43.2634	0.404404	46.0795	0.404404	20.4478
3770.79	0.99405	0.99693	0.99619	0.99681	0.997		3770.79	0.99518	0.99105	0.9938	0.99681	0.98906		3770.79	0.99681	0.99451	0.99332	0.9948	0.98991		7.2	50.9143	28.0571	35.3714	37.0857		41.3976	-4.61	0.99492	43.1247	-7.136	0.99298	44.683	-5.781	0.98603		67.0425	-6.205	64.8483	-9.923	62.6887	-9.014		0.408408	43.2229	0.408408	45.942	0.408408	20.3435
3768.72	0.99438	0.99664	0.99653	0.99653	0.99709		3768.72	0.99593	0.99142	0.99369	0.99653	0.98792		3768.72	0.99653	0.99439	0.99334	0.99439	0.98936		7.22	48	34.0571	36.1714	29.7714		41.3268	-4.667	0.99485	43.1885	-7.169	0.99291	44.8836	-5.797	0.98586		67.226	-6.207	65.0099	-9.936	62.7194	-9.031		0.412412	43.1825	0.412412	45.8053	0.412412	20.2403
3766.66	0.99524	0.99658	0.99626	0.99582	0.99716		3766.66	0.99667	0.99186	0.99384	0.99582	0.98698		3766.66	0.99582	0.99467	0.99363	0.99397	0.989		7.24	49.1429	35.3714	37.3143	30.4		41.597	-4.724	0.99482	43.3719	-7.203	0.99279	44.8592	-5.812	0.9857		67.4833	-6.21	65.0729	-9.949	62.8083	-9.047		0.416416	43.1424	0.416416	45.6693	0.416416	20.1384
3764.6	0.9964	0.99631	0.99574	0.99496	0.9972		3764.6	0.99698	0.99236	0.99436	0.99496	0.98655		3764.6	0.99496	0.99508	0.99386	0.99336	0.98903		7.26	47.7714	33.5429	36.8571	39.0286		41.5319	-4.78	0.99469	43.3433	-7.236	0.99265	45.2665	-5.826	0.98562		67.7451	-6.214	65.3634	-9.962	63.0613	-9.062		0.42042	43.1023	0.42042	45.5341	0.42042	20.0375
3762.54	0.99704	0.99543	0.99515	0.99422	0.99723		3762.54	0.99665	0.99305	0.99511	0.99422	0.98667		3762.54	0.99422	0.99524	0.99354	0.99264	0.98945		7.28	43.3143	29.2	31.6	45.8857		41.9841	-4.836	0.99456	43.6272	-7.267	0.99259	45.3941	-5.839	0.98554		67.8462	-6.218	65.6269	-9.973	63.3295	-9.078		0.424424	43.0625	0.424424	45.3997	0.424424	19.9379
3760.48	0.99674	0.99412	0.99427	0.99346	0.99722		3760.48	0.99547	0.99396	0.99587	0.99346	0.98729		3760.48	0.99346	0.99508	0.99294	0.99229	0.99008		7.3	40.8571	31.8857	29.9429	41.7143		42.1048	-4.89	0.99449	43.8694	-7.299	0.99256	45.6558	-5.853	0.98536		67.8883	-6.222	65.6787	-9.986	63.4893	-9.095		0.428428	43.0228	0.428428	45.2661	0.428428	19.8393
3758.42	0.99585	0.99269	0.9931	0.99283	0.99718		3758.42	0.9936	0.9948	0.99661	0.99283	0.98806		3758.42	0.99283	0.99493	0.99324	0.99268	0.99073		7.32	46.2286	35.1429	31.7714	31.8286		42.2446	-4.944	0.99441	44.0755	-7.331	0.99245	45.694	-5.866	0.98521		68.117	-6.226	65.8718	-9.998	63.4672	-9.111		0.432432	42.9833	0.432432	45.1332	0.432432	19.7419
3756.35	0.99523	0.99235	0.99256	0.99274	0.9971		3756.35	0.9925	0.99489	0.99677	0.99274	0.98861		3756.35	0.99274	0.9955	0.99495	0.99414	0.9913		7.34	48.4	38.4	33.3143	33.0857		42.3276	-4.998	0.99427	44.154	-7.362	0.99233	45.8123	-5.877	0.9851		68.3288	-6.23	65.87	-10.011	63.6764	-9.126		0.436436	42.944	0.436436	45.0011	0.436436	19.6456
3754.29	0.99486	0.99302	0.99276	0.9935	0.997		3754.29	0.99271	0.99458	0.99619	0.9935	0.98899		3754.29	0.9935	0.99675	0.99687	0.99609	0.99174		7.36	50.6857	34.8571	29.3714	34.8571		42.3911	-5.051	0.99414	44.228	-7.392	0.99227	46.1589	-5.888	0.985		68.6282	-6.235	66.3382	-10.022	63.7999	-9.142		0.44044	42.9049	0.44044	44.8698	0.44044	19.5504
3752.23	0.99401	0.99317	0.99212	0.99475	0.99686		3752.23	0.99363	0.99468	0.99555	0.99475	0.98936		3752.23	0.99475	0.99766	0.99769	0.99708	0.992		7.38	53.4286	34.4571	23.4286	35.2571		42.6954	-5.104	0.99407	44.5171	-7.422	0.99222	46.3631	-5.899	0.98488		68.5593	-6.238	66.3445	-10.034	64.2308	-9.158		0.444444	42.8659	0.444444	44.7392	0.444444	19.4562
3750.17	0.99266	0.99258	0.9902	0.99581	0.9967		3750.17	0.99467	0.99487	0.99524	0.99581	0.98978		3750.17	0.99581	0.9972	0.99705	0.99629	0.99221		7.4	51.2	31.3143	28.3429	36.6857		42.8876	-5.156	0.99397	44.7328	-7.452	0.99211	46.4876	-5.909	0.98472		68.7998	-6.242	66.5656	-10.046	64.1648	-9.172		0.448448	42.8271	0.448448	44.6093	0.448448	19.3631
3748.11	0.99147	0.99229	0.98858	0.9966	0.99652		3748.11	0.99576	0.99459	0.99504	0.9966	0.99026		3748.11	0.9966	0.99559	0.99528	0.9946	0.99253		7.42	49.2	34.6286	31.9429	42.4571		43.0841	-5.209	0.99385	44.9226	-7.483	0.99195	46.5287	-5.918	0.98461		68.9448	-6.246	66.5057	-10.058	64.3826	-9.187		0.452452	42.7885	0.452452	44.4802	0.452452	19.2711
3746.05	0.99057	0.99239	0.98809	0.99734	0.99631		3746.05	0.99681	0.99386	0.99471	0.99734	0.99066		3746.05	0.99734	0.99341	0.99305	0.99249	0.9928		7.44	50.2857	40.6857	36	36.7429		43.056	-5.261	0.99375	44.9288	-7.512	0.99186	46.7967	-5.926	0.98456		69.2871	-6.25	66.8624	-10.069	64.4301	-9.203		0.456456	42.75	0.456456	44.3518	0.456456	19.1801
3743.98	0.99022	0.9928	0.98883	0.99779	0.9961		3743.98	0.99731	0.99304	0.99385	0.99779	0.99107		3743.98	0.99779	0.99154	0.99178	0.99034	0.99308		7.46	51.5429	45.6	33.0857	33.3714		43.2832	-5.312	0.99367	45.1521	-7.542	0.99182	47.0167	-5.934	0.98446		69.3536	-6.253	67.0905	-10.081	64.7587	-9.218		0.46046	42.7117	0.46046	44.2242	0.46046	19.0902
3741.92	0.99103	0.99395	0.98997	0.99785	0.99588		3741.92	0.99731	0.99266	0.99269	0.99785	0.99169		3741.92	0.99785	0.99096	0.99242	0.98942	0.9936		7.48	46.9143	36.6857	30.8	37.5429		43.414	-5.363	0.99354	45.3504	-7.572	0.99173	47.2844	-5.943	0.98429		69.4341	-6.256	67.2107	-10.092	64.9842	-9.233		0.464464	42.6736	0.464464	44.0972	0.464464	19.0013
3739.86	0.99307	0.99617	0.99123	0.99806	0.99565		3739.86	0.99804	0.99262	0.99167	0.99806	0.9924		3739.86	0.99806	0.99224	0.99402	0.99056	0.99417		7.5	46.9714	36.2286	31.6571	40.1143		43.8533	-5.414	0.9934	45.7087	-7.602	0.99159	47.2299	-5.95	0.98418		69.603	-6.26	67.2996	-10.103	65.0509	-9.247		0.468468	42.6356	0.468468	43.971	0.468468	18.9133
3737.8	0.99519	0.99784	0.99257	0.99846	0.99543		3737.8	0.9992	0.99314	0.99126	0.99846	0.99313		3737.8	0.99846	0.99452	0.99509	0.99263	0.99451		7.52	46.8571	37.1429	32.2857	37.1429		43.7813	-5.464	0.99331	45.5953	-7.63	0.9915	47.4475	-5.957	0.98412		69.848	-6.264	67.3922	-10.113	65.2096	-9.262		0.472472	42.5979	0.472472	43.8456	0.472472	18.8264
3735.74	0.99613	0.99736	0.99293	0.99868	0.99521		3735.74	0.99963	0.99459	0.99226	0.99868	0.99371		3735.74	0.99868	0.99615	0.99477	0.99398	0.99455		7.54	53.4857	40.9143	37.5429	35.3714		44.005	-5.513	0.99326	45.8292	-7.659	0.99147	47.6982	-5.963	0.98403		70.1724	-6.267	67.8029	-10.123	65.1903	-9.277		0.476476	42.5602	0.476476	43.7208	0.476476	18.7405
3733.68	0.99595	0.9956	0.99263	0.99872	0.99501		3733.68	0.99899	0.9961	0.99455	0.99872	0.99394		3733.68	0.99872	0.99635	0.9936	0.99457	0.99451		7.56	52	38	35.8286	35.3714		43.9884	-5.563	0.99311	45.9726	-7.688	0.9914	48.0011	-5.971	0.9839		70.0944	-6.269	67.8941	-10.133	65.6132	-9.291		0.48048	42.5228	0.48048	43.5968	0.48048	18.6555
3731.61	0.99544	0.99422	0.993	0.99859	0.99481		3731.61	0.99754	0.99686	0.99684	0.99859	0.99397		3731.61	0.99859	0.99582	0.99281	0.99543	0.99469		7.58	49.4286	35.7714	38.1143	39.9429		44.3444	-5.612	0.99298	46.3449	-7.718	0.99129	48.0884	-5.977	0.98377		70.3681	-6.273	68.0524	-10.144	65.7386	-9.305		0.484484	42.4855	0.484484	43.4734	0.484484	18.5715
3729.55	0.99439	0.99303	0.99364	0.99801	0.99463		3729.55	0.99575	0.99719	0.99837	0.99801	0.99393		3729.55	0.99801	0.9947	0.99245	0.99559	0.99506		7.6	46.5143	35.4286	32.9143	45.4857		44.5751	-5.66	0.99287	46.4651	-7.746	0.9912	48.1335	-5.982	0.98372		70.3971	-6.277	68.0306	-10.155	65.9421	-9.32		0.488488	42.4483	0.488488	43.3508	0.488488	18.4885
3727.49	0.99308	0.99222	0.99394	0.99694	0.99446		3727.49	0.99401	0.99728	0.99888	0.99694	0.99367		3727.49	0.99694	0.99339	0.99275	0.99464	0.99533		7.62	51.3143	37.6	32.2286	46.1143		44.6513	-5.709	0.99277	46.4885	-7.774	0.99116	48.3471	-5.987	0.98367		70.8699	-6.28	68.3901	-10.165	65.9234	-9.333		0.492492	42.4114	0.492492	43.2289	0.492492	18.4064
3725.43	0.99252	0.99252	0.99344	0.99592	0.99429		3725.43	0.99271	0.99717	0.99863	0.99592	0.99297		3725.43	0.99592	0.99255	0.99386	0.99375	0.99506		7.64	48.9143	43.5429	34.8571	41.1429		44.7961	-5.757	0.99259	46.6813	-7.803	0.99111	48.575	-5.992	0.98353		70.8404	-6.283	68.5687	-10.176	66.131	-9.346		0.496496	42.3746	0.496496	43.1076	0.496496	18.3252
3723.37	0.99309	0.99365	0.99244	0.99545	0.99414		3723.37	0.99228	0.99689	0.9983	0.99545	0.99206		3723.37	0.99545	0.99246	0.995	0.99322	0.99443		7.66	47.6571	44.6286	36.0571	38.9714		44.8054	-5.804	0.99244	46.8555	-7.831	0.991	48.9256	-5.998	0.9834		70.977	-6.286	68.7766	-10.188	66.3422	-9.359		0.5005	42.3379	0.5005	42.9871	0.5005	18.245
3721.31	0.9946	0.99502	0.99185	0.9951	0.99399		3721.31	0.99256	0.99629	0.99812	0.9951	0.99127		3721.31	0.9951	0.99314	0.99577	0.99272	0.99391		7.68	50.7429	42	33.4286	35.2		45.1631	-5.85	0.99234	47.2457	-7.859	0.99088	48.8259	-6.001	0.98333		71.046	-6.291	68.7551	-10.198	66.6688	-9.373		0.504504	42.3014	0.504504	42.8672	0.504504	18.1656
3719.24	0.99657	0.99594	0.99206	0.99464	0.99383		3719.24	0.99279	0.99528	0.99796	0.99464	0.99038		3719.24	0.99464	0.99444	0.99593	0.99249	0.99328		7.7	52.1143	36.3429	31.4857	33.8286		45.3429	-5.896	0.99228	47.1583	-7.886	0.99083	49.1346	-6.004	0.98326		71.3786	-6.296	68.9207	-10.209	66.6511	-9.386		0.508508	42.2651	0.508508	42.7481	0.508508	18.0872
3717.18	0.99779	0.99574	0.9926	0.99422	0.99368		3717.18	0.99281	0.99424	0.99759	0.99422	0.98959		3717.18	0.99422	0.99627	0.9958	0.993	0.99264		7.72	49.4286	35.2	32.4571	36.5143		45.575	-5.943	0.99216	47.4336	-7.914	0.99077	49.1738	-6.008	0.98315		71.6242	-6.3	69.2308	-10.22	66.8025	-9.399		0.512512	42.2289	0.512512	42.6296	0.512512	18.0096
3715.12	0.99777	0.99489	0.99276	0.99374	0.99351		3715.12	0.99303	0.99353	0.99704	0.99374	0.98915		3715.12	0.99374	0.99813	0.99584	0.99406	0.99228		7.74	58.5714	35.6	32.2286	36.1143		45.5418	-5.989	0.99204	47.4478	-7.942	0.99065	49.5766	-6.012	0.983		71.6174	-6.304	69.4291	-10.231	66.9549	-9.412		0.516516	42.193	0.516516	42.5118	0.516516	17.933
3713.06	0.99636	0.99339	0.99195	0.99287	0.99334		3713.06	0.9936	0.99327	0.99666	0.99287	0.98897		3713.06	0.99287	0.99882	0.99558	0.99447	0.99217		7.76	59.7143	40.1143	29.6	33.8857		45.7615	-6.034	0.99197	47.8866	-7.97	0.99052	49.6594	-6.014	0.98289		71.8522	-6.309	69.5339	-10.243	67.2434	-9.426		0.52052	42.1571	0.52052	42.3946	0.52052	17.8572
3711	0.99392	0.99172	0.99025	0.99202	0.99315		3711	0.99428	0.99321	0.99647	0.99202	0.9888		3711	0.99202	0.99797	0.995	0.99406	0.99202		7.78	55.4857	37.4857	27.5429	31.3143		45.885	-6.079	0.99191	47.9758	-7.996	0.99045	49.7734	-6.017	0.98282		71.8899	-6.314	69.6005	-10.254	67.482	-9.439		0.524524	42.1214	0.524524	42.2782	0.524524	17.7822
3708.94	0.99123	0.99081	0.98804	0.99158	0.99294		3708.94	0.99457	0.99291	0.99579	0.99158	0.98842		3708.94	0.99158	0.99642	0.99462	0.99365	0.99178		7.8	45.6	36.1714	25.4857	28.9714		46.2803	-6.125	0.99175	48.0736	-8.023	0.9904	49.932	-6.02	0.98274		72.3464	-6.318	69.8791	-10.264	67.4421	-9.452		0.528528	42.0859	0.528528	42.1624	0.528528	17.7081
3706.87	0.98891	0.99038	0.98523	0.99145	0.99271		3706.87	0.99437	0.99257	0.99461	0.99145	0.98799		3706.87	0.99145	0.99476	0.99452	0.99308	0.99158		7.82	48.1714	35.6	29.7143	26.5143		46.306	-6.17	0.99163	48.2146	-8.05	0.99029	50.1409	-6.023	0.98258		72.314	-6.321	70.0493	-10.274	67.6801	-9.465		0.532532	42.0505	0.532532	42.0472	0.532532	17.6349
3704.81	0.98718	0.98957	0.98197	0.99158	0.99246		3704.81	0.99379	0.99251	0.99362	0.99158	0.98773		3704.81	0.99158	0.99322	0.99437	0.99189	0.99146		7.84	42.3429	39.1429	30.9143	37.3143		46.4295	-6.214	0.99155	48.3904	-8.076	0.99013	50.522	-6.025	0.98245		72.494	-6.326	70.2837	-10.285	67.6578	-9.478		0.536536	42.0153	0.536536	41.9327	0.536536	17.5624
3702.75	0.98585	0.98771	0.97855	0.99188	0.9922		3702.75	0.99291	0.99269	0.99314	0.99188	0.98767		3702.75	0.99188	0.99207	0.99384	0.99044	0.99152		7.86	44.9714	37.5429	26.8571	44.2286		46.5091	-6.257	0.99142	48.7713	-8.101	0.99006	50.4861	-6.027	0.98238		72.5221	-6.33	70.2578	-10.294	68.1421	-9.491		0.54054	41.9802	0.54054	41.8189	0.54054	17.4908
3700.69	0.9846	0.9849	0.97483	0.99229	0.99191		3700.69	0.99227	0.99325	0.99343	0.99229	0.98777		3700.69	0.99229	0.99163	0.99308	0.98948	0.99178		7.88	51.4857	35.3143	24.7429	42.5143		46.7577	-6.3	0.99124	48.7467	-8.126	0.99	50.7409	-6.029	0.98229		72.8831	-6.335	70.4872	-10.302	68.1882	-9.504		0.544544	41.9453	0.544544	41.7057	0.544544	17.4201
3698.63	0.98354	0.98182	0.97097	0.99307	0.99162		3698.63	0.99211	0.99403	0.99466	0.99307	0.98781		3698.63	0.99307	0.99163	0.99227	0.98908	0.99193		7.9	55.7143	29.9429	25.7143	33.6		47.0705	-6.342	0.9911	49.0039	-8.152	0.98991	50.6835	-6.031	0.98214		73.1187	-6.34	70.6736	-10.311	68.39	-9.517		0.548548	41.9105	0.548548	41.5932	0.548548	17.3501
3696.57	0.98198	0.97786	0.96686	0.99421	0.99131		3696.57	0.99197	0.99423	0.99604	0.99421	0.98771		3696.57	0.99421	0.99139	0.99076	0.98836	0.99179		7.92	48.2286	29.3143	29.9429	40.1143		47.0697	-6.383	0.99103	48.9163	-8.178	0.98977	51.1685	-6.032	0.982		73.1185	-6.344	70.9741	-10.321	68.4055	-9.53		0.552552	41.8759	0.552552	41.4813	0.552552	17.2809
3694.5	0.97991	0.97379	0.96272	0.99516	0.991		3694.5	0.99189	0.99368	0.99652	0.99516	0.98743		3694.5	0.99516	0.99116	0.98911	0.98742	0.99149		7.94	46.4571	30.3429	33.9429	37.2571		47.2795	-6.425	0.99088	49.4027	-8.203	0.98967	51.2759	-6.033	0.9819		73.3316	-6.349	70.9857	-10.329	68.6223	-9.543		0.556556	41.8415	0.556556	41.37	0.556556	17.2125
3692.44	0.97785	0.97075	0.95893	0.99567	0.99069		3692.44	0.99185	0.99298	0.99574	0.99567	0.98684		3692.44	0.99567	0.99128	0.98816	0.98695	0.99111		7.96	43.8857	34.2857	41.5429	39.1429		47.2817	-6.467	0.99072	49.5047	-8.227	0.98961	51.3819	-6.034	0.98185		73.3632	-6.354	71.1028	-10.336	68.9077	-9.556		0.56056	41.8072	0.56056	41.2594	0.56056	17.1448
3690.38	0.97589	0.96847	0.95548	0.99574	0.99038		3690.38	0.99191	0.99245	0.99424	0.99574	0.98604		3690.38	0.99574	0.99146	0.98791	0.98667	0.99065		7.98	48.8571	29.2	38.2286	37.9429		47.6708	-6.507	0.99063	49.6668	-8.252	0.98952	51.4764	-6.036	0.98174		73.8349	-6.359	71.2803	-10.344	69.0812	-9.569		0.564564	41.773	0.564564	41.1494	0.564564	17.078
3688.32	0.97408	0.96686	0.95284	0.99553	0.99009		3688.32	0.99226	0.99212	0.99276	0.99553	0.98528		3688.32	0.99553	0.99128	0.98809	0.98612	0.99024		8	49.3714	32.6857	31.4286	32.9714		47.8206	-6.546	0.99057	49.7123	-8.277	0.98938	51.6721	-6.038	0.98162		73.8069	-6.364	71.5559	-10.352	69.1568	-9.582		0.568568	41.739	0.568568	41.0401	0.568568	17.0119
3686.26	0.97303	0.96653	0.95171	0.99518	0.98982		3686.26	0.99288	0.99209	0.99186	0.99518	0.9846		3686.26	0.99518	0.99059	0.9885	0.98561	0.98997		8.02	53.1429	33.1429	28	29.6		48.0687	-6.586	0.99044	49.8903	-8.301	0.98928	52.0824	-6.039	0.98156		74.0643	-6.369	71.7715	-10.361	69.1907	-9.594		0.572572	41.7051	0.572572	40.9313	0.572572	16.9465
3684.2	0.97332	0.96748	0.9521	0.99491	0.98956		3684.2	0.99333	0.99255	0.99205	0.99491	0.98397		3684.2	0.99491	0.98975	0.98919	0.98575	0.98992		8.04	43.6	37.6571	30.9714	33.5429		48.0295	-6.625	0.99026	50.2638	-8.325	0.98925	52.0563	-6.04	0.98152		74.0133	-6.375	71.7691	-10.368	69.4737	-9.605		0.576576	41.6714	0.576576	40.8232	0.576576	16.8819
3682.13	0.97398	0.96808	0.95266	0.99491	0.98934		3682.13	0.99298	0.99302	0.99268	0.99491	0.9834		3682.13	0.99491	0.98929	0.99045	0.98646	0.98985		8.06	41.8857	32.6857	29.4857	40.5143		48.1971	-6.664	0.99012	50.3362	-8.35	0.98919	52.2776	-6.042	0.9814		74.4014	-6.381	71.9462	-10.376	69.6993	-9.617		0.58058	41.6379	0.58058	40.7157	0.58058	16.818
3680.07	0.97342	0.96719	0.9521	0.99497	0.98914		3680.07	0.99201	0.99259	0.99229	0.99497	0.98298		3680.07	0.99497	0.98919	0.9917	0.98682	0.98961		8.08	43.4857	32.4571	23.6571	37.0857		48.3917	-6.702	0.99004	50.4643	-8.375	0.98903	52.2258	-6.043	0.98125		74.6165	-6.386	72.1323	-10.385	69.9397	-9.63		0.584584	41.6045	0.584584	40.6088	0.584584	16.7549
3678.01	0.9723	0.96566	0.95051	0.9946	0.98898		3678.01	0.99109	0.99144	0.99058	0.9946	0.98278		3678.01	0.9946	0.98969	0.99305	0.98683	0.98931		8.1	51.8857	32.4571	25.9429	35.3143		48.6949	-6.741	0.98987	50.4431	-8.4	0.98893	52.7171	-6.044	0.98113		74.6929	-6.391	72.5116	-10.392	69.8737	-9.641		0.588588	41.5712	0.588588	40.5025	0.588588	16.6924
3675.95	0.97175	0.96417	0.9485	0.99412	0.98885		3675.95	0.99011	0.99	0.98796	0.99412	0.98251		3675.95	0.99412	0.99066	0.99456	0.98684	0.98889		8.12	50.1714	34.4571	30.1714	33.9429		48.8337	-6.78	0.9897	50.8913	-8.423	0.98884	52.8279	-6.045	0.9811		74.8055	-6.398	72.4352	-10.4	70.135	-9.653		0.592592	41.5381	0.592592	40.3969	0.592592	16.6307
3673.89	0.97159	0.96299	0.94663	0.99387	0.98876		3673.89	0.98882	0.98829	0.98518	0.99387	0.9818		3673.89	0.99387	0.99141	0.99559	0.98661	0.98793		8.14	43.3143	35.0857	38.1714	33.5429		48.8598	-6.818	0.98961	51.0041	-8.448	0.98879	52.982	-6.047	0.981		74.8645	-6.403	72.6457	-10.407	70.2185	-9.665		0.596596	41.5051	0.596596	40.2918	0.596596	16.5697
3671.83	0.97146	0.96238	0.94539	0.9941	0.98871		3671.83	0.98733	0.98665	0.98307	0.9941	0.981		3671.83	0.9941	0.99133	0.9956	0.98576	0.98662		8.16	37.9429	35.0857	38	31.5429		49.0092	-6.856	0.98956	51.2236	-8.472	0.98863	53.0422	-6.048	0.98089		75.2966	-6.408	72.7016	-10.415	70.6372	-9.679		0.6006	41.4723	0.6006	40.1874	0.6006	16.5093
3669.76	0.97152	0.96248	0.94506	0.99501	0.98869		3669.76	0.98583	0.98581	0.98266	0.99501	0.98046		3669.76	0.99501	0.99031	0.9943	0.98436	0.98556		8.18	46.5714	36.4	37.9429	29.8857		49.2124	-6.893	0.98941	51.1585	-8.496	0.98849	53.1829	-6.049	0.98078		75.3423	-6.412	73.0786	-10.424	70.6517	-9.692		0.604604	41.4396	0.604604	40.0835	0.604604	16.4497
3667.7	0.97186	0.96299	0.94551	0.99621	0.98871		3667.7	0.98448	0.98578	0.9844	0.99621	0.98028		3667.7	0.99621	0.98891	0.99216	0.98315	0.98501		8.2	51.7143	29.7143	31.6	33.9429		49.6357	-6.929	0.98927	51.4042	-8.518	0.98842	53.5593	-6.049	0.98072		75.5723	-6.418	73.2236	-10.432	70.8155	-9.705		0.608608	41.407	0.608608	39.9802	0.608608	16.3907
3665.64	0.9719	0.96329	0.94586	0.99698	0.98876		3665.64	0.98343	0.98577	0.98696	0.99698	0.9805		3665.64	0.99698	0.98771	0.99057	0.98262	0.98505		8.22	56.4571	30.8571	32.4	36		49.5586	-6.966	0.98919	51.6462	-8.54	0.98837	53.6448	-6.05	0.98065		75.5319	-6.425	73.2539	-10.441	70.8788	-9.719		0.612612	41.3746	0.612612	39.8775	0.612612	16.3324
3663.58	0.97134	0.9635	0.9458	0.9971	0.98884		3663.58	0.98284	0.98549	0.98889	0.9971	0.98098		3663.58	0.9971	0.98636	0.98991	0.98249	0.9854		8.24	53.7143	34.3429	35.8286	35.7143		49.7884	-7.001	0.9891	51.8714	-8.562	0.98823	53.8249	-6.052	0.9805		75.9411	-6.43	73.4368	-10.45	71.1031	-9.733		0.616616	41.3424	0.616616	39.7754	0.616616	16.2747
3661.52	0.97108	0.96385	0.94606	0.99677	0.98894		3661.52	0.98242	0.98546	0.98996	0.99677	0.98147		3661.52	0.99677	0.98486	0.98998	0.98266	0.98564		8.26	50.5714	39.5429	33.7143	33.0857		49.7662	-7.037	0.9889	51.9349	-8.584	0.98809	53.8224	-6.054	0.98035		76.0763	-6.435	73.6325	-10.459	71.4009	-9.745		0.62062	41.3103	0.62062	39.6739	0.62062	16.2177
3659.46	0.97157	0.96417	0.94707	0.99612	0.98907		3659.46	0.98187	0.98543	0.98995	0.99612	0.98191		3659.46	0.99612	0.98338	0.99032	0.98299	0.98573		8.28	46.3429	42.9143	30.3429	29.7143		50.1498	-7.073	0.98874	52.0325	-8.605	0.98799	54.2288	-6.055	0.98027		76.233	-6.441	73.9992	-10.468	71.4432	-9.757		0.624624	41.2783	0.624624	39.573	0.624624	16.1614
3657.39	0.97216	0.96393	0.94865	0.99539	0.98922		3657.39	0.98161	0.98494	0.98896	0.99539	0.9824		3657.39	0.99539	0.98206	0.99015	0.98286	0.98594		8.3	43.0857	44	26.1714	33.0857		50.3284	-7.107	0.98865	52.3186	-8.625	0.98796	54.3562	-6.056	0.98021		76.3017	-6.448	73.9363	-10.475	71.6099	-9.768		0.628628	41.2465	0.628628	39.4726	0.628628	16.1057
3655.33	0.9726	0.96306	0.95011	0.99499	0.98939		3655.33	0.98255	0.98472	0.98734	0.99499	0.98307		3655.33	0.99499	0.98159	0.98954	0.98235	0.98648		8.32	40.5714	44.5143	32.3429	35.4857		50.4652	-7.142	0.98858	52.5136	-8.647	0.98785	54.598	-6.059	0.98012		76.3982	-6.453	74.1725	-10.484	71.5821	-9.78		0.632632	41.2148	0.632632	39.3729	0.632632	16.0506
3653.27	0.97326	0.96261	0.95136	0.99459	0.98957		3653.27	0.98409	0.98511	0.98575	0.99459	0.98371		3653.27	0.99459	0.9813	0.98864	0.98235	0.98699		8.34	47.8857	38.1714	30.2857	31.9429		50.5238	-7.176	0.9884	52.7278	-8.669	0.98769	54.61	-6.061	0.97999		76.7969	-6.459	74.1642	-10.493	72.0386	-9.791		0.636636	41.1832	0.636636	39.2736	0.636636	15.9962
3651.21	0.97401	0.96293	0.95252	0.99365	0.98976		3651.21	0.98522	0.985	0.98446	0.99365	0.98422		3651.21	0.99365	0.98079	0.98743	0.98292	0.98706		8.36	60.4	36.6286	34.7429	28.5143		50.6039	-7.209	0.98826	52.696	-8.69	0.98759	54.7305	-6.062	0.97991		76.8782	-6.465	74.6197	-10.501	72.1324	-9.801		0.64064	41.1518	0.64064	39.175	0.64064	15.9423
3649.15	0.97477	0.96417	0.95377	0.9925	0.98996		3649.15	0.98504	0.98402	0.98326	0.9925	0.98458		3649.15	0.9925	0.98026	0.98645	0.98362	0.9869		8.38	65.2	29.8857	28.2286	35.8286		50.9074	-7.242	0.98819	52.9347	-8.711	0.98753	55.0537	-6.063	0.97984		77.0544	-6.472	74.6729	-10.509	72.3723	-9.812		0.644644	41.1205	0.644644	39.0769	0.644644	15.8891
3647.09	0.97603	0.96653	0.95536	0.99183	0.99017		3647.09	0.98291	0.98305	0.98229	0.99183	0.98498		3647.09	0.99183	0.9799	0.98651	0.98424	0.98693		8.4	59.1429	32.8	28.9143	36.7429		51.1155	-7.274	0.98807	53.0922	-8.733	0.9874	55.23	-6.064	0.97969		77.0186	-6.478	74.8052	-10.516	72.3592	-9.823		0.648648	41.0894	0.648648	38.9794	0.648648	15.8365
3645.02	0.97806	0.96977	0.95753	0.99168	0.99037		3645.02	0.97929	0.98253	0.98191	0.99168	0.9854		3645.02	0.99168	0.97939	0.98748	0.98491	0.98725		8.42	53.0286	36.7429	27.8857	34.2857		51.3272	-7.307	0.98789	53.4438	-8.756	0.98724	55.3537	-6.066	0.97954		77.4282	-6.483	74.8998	-10.525	72.526	-9.832		0.652652	41.0583	0.652652	38.8824	0.652652	15.7844
3642.96	0.9801	0.97301	0.96008	0.99152	0.99058		3642.96	0.97507	0.98164	0.98165	0.99152	0.98573		3642.96	0.99152	0.9784	0.98831	0.98517	0.98765		8.44	47.9429	39.6571	27.0857	29.8857		51.319	-7.339	0.98777	53.4282	-8.778	0.9871	55.3925	-6.066	0.97945		77.5751	-6.49	75.1324	-10.533	72.8202	-9.841		0.656656	41.0275	0.656656	38.786	0.656656	15.733
3640.9	0.98136	0.97525	0.96256	0.9908	0.99078		3640.9	0.97139	0.97982	0.98093	0.9908	0.98608		3640.9	0.9908	0.97733	0.98836	0.98441	0.98805		8.46	59.3714	37.3714	25.7143	36.3429		51.5306	-7.371	0.9877	53.5925	-8.799	0.98706	55.6873	-6.067	0.97938		77.7935	-6.497	75.4617	-10.539	73.0334	-9.85		0.66066	40.9967	0.66066	38.6901	0.66066	15.6822
3638.84	0.98183	0.97659	0.96435	0.98951	0.99097		3638.84	0.96952	0.97814	0.98004	0.98951	0.98653		3638.84	0.98951	0.97648	0.98783	0.9832	0.98851		8.48	70.7429	40.5143	26.9714	35.7714		51.6356	-7.403	0.98759	53.7346	-8.821	0.98698	55.9305	-6.069	0.97929		77.7951	-6.504	75.4822	-10.545	73.0954	-9.859		0.664664	40.9661	0.664664	38.5948	0.664664	15.6319
3636.78	0.98173	0.97787	0.96534	0.98772	0.99116		3636.78	0.96869	0.97697	0.9798	0.98772	0.98687		3636.78	0.98772	0.97477	0.987	0.98223	0.98892		8.5	73.9429	47.6571	28.2286	33.4857		52.0782	-7.434	0.9874	54.0569	-8.843	0.98681	56.1939	-6.071	0.97916		77.9743	-6.511	75.6688	-10.553	73.1951	-9.868		0.668668	40.9357	0.668668	38.5001	0.668668	15.5822
3634.72	0.98094	0.97886	0.96579	0.98604	0.99133		3634.72	0.96809	0.97542	0.97995	0.98604	0.98707		3634.72	0.98604	0.97235	0.98593	0.98145	0.98916		8.52	64.9714	48.1143	26.5714	29.6571		52.0105	-7.465	0.98727	54.2475	-8.864	0.98669	56.1301	-6.073	0.97906		78.2843	-6.518	75.6429	-10.56	73.3609	-9.876		0.672672	40.9053	0.672672	38.4058	0.672672	15.533
3632.65	0.9798	0.97941	0.96598	0.98521	0.9915		3632.65	0.96738	0.9736	0.97957	0.98521	0.98717		3632.65	0.98521	0.97012	0.98456	0.98084	0.98915		8.54	70.6286	40.3429	27.8857	31.6		52.2208	-7.496	0.9872	54.2423	-8.885	0.98661	56.3394	-6.075	0.97899		78.4357	-6.526	76.1358	-10.567	73.605	-9.884		0.676676	40.8751	0.676676	38.3121	0.676676	15.4845
3630.59	0.97891	0.97961	0.96614	0.98549	0.99166		3630.59	0.96637	0.97215	0.97875	0.98549	0.9871		3630.59	0.98549	0.96868	0.98343	0.98047	0.98878		8.56	71.7714	37.4286	26.2286	29.2		52.2038	-7.528	0.98701	54.4421	-8.906	0.98654	56.5618	-6.077	0.97891		78.5554	-6.534	76.1739	-10.573	73.9144	-9.893		0.68068	40.8451	0.68068	38.219	0.68068	15.4364
3628.53	0.9783	0.97942	0.96615	0.98659	0.9918		3628.53	0.96549	0.97112	0.97748	0.98659	0.98675		3628.53	0.98659	0.968	0.98273	0.98027	0.98812		8.58	70.1714	40.7429	20.8	30.2286		52.5554	-7.558	0.98684	54.6266	-8.928	0.98639	56.8551	-6.079	0.97877		78.5747	-6.541	76.4026	-10.58	73.8431	-9.901		0.684684	40.8151	0.684684	38.1264	0.684684	15.3889
3626.47	0.97782	0.97887	0.96602	0.98761	0.99193		3626.47	0.96487	0.97023	0.97527	0.98761	0.98611		3626.47	0.98761	0.96792	0.98223	0.97971	0.98717		8.6	68.9714	41.6571	25.4286	31.0286		52.8072	-7.589	0.98672	55.0077	-8.949	0.98623	56.9183	-6.081	0.97862		78.8921	-6.548	76.3692	-10.587	74.1058	-9.908		0.688688	40.7853	0.688688	38.0343	0.688688	15.342
3624.41	0.97758	0.97793	0.9659	0.9877	0.99206		3624.41	0.96433	0.96961	0.9724	0.9877	0.98536		3624.41	0.9877	0.96783	0.9819	0.97866	0.98599		8.62	77.3143	41.2571	29.7143	33.4857		52.8426	-7.618	0.98666	54.918	-8.969	0.98617	56.9856	-6.083	0.9786		79.0502	-6.555	76.6409	-10.592	74.1071	-9.917		0.692692	40.7557	0.692692	37.9427	0.692692	15.2956
3622.35	0.97755	0.97666	0.96539	0.98707	0.99216		3622.35	0.96372	0.96942	0.97005	0.98707	0.98497		3622.35	0.98707	0.96704	0.98171	0.97731	0.98512		8.64	78.8	41.3714	29.2	34.4		53.0453	-7.648	0.98653	55.1845	-8.989	0.98611	57.2106	-6.084	0.97859		79.2903	-6.562	76.9153	-10.598	74.5619	-9.925		0.696696	40.7261	0.696696	37.8516	0.696696	15.2497
3620.28	0.97769	0.9755	0.96441	0.98602	0.99226		3620.28	0.96267	0.96929	0.96901	0.98602	0.98498		3620.28	0.98602	0.96564	0.98161	0.97599	0.9848		8.66	77.5429	48	25.7143	37.5429		53.0489	-7.677	0.98638	55.1706	-9.01	0.986	57.4849	-6.085	0.97847		79.2869	-6.569	77.0126	-10.605	74.623	-9.932		0.7007	40.6967	0.7007	37.7611	0.7007	15.2043
3618.22	0.97794	0.97482	0.96383	0.98456	0.99235		3618.22	0.96119	0.96851	0.96856	0.98456	0.98513		3618.22	0.98456	0.96428	0.98144	0.97542	0.98463		8.68	79.4857	49.3143	25.6	32.2857		53.4365	-7.706	0.98627	55.6115	-9.03	0.98584	57.7272	-6.087	0.97834		79.5174	-6.576	77.1036	-10.612	74.761	-9.94		0.704704	40.6674	0.704704	37.6711	0.704704	15.1595
3616.16	0.97827	0.97464	0.96378	0.98328	0.99243		3616.16	0.95967	0.96695	0.96771	0.98328	0.9852		3616.16	0.98328	0.96351	0.98091	0.97549	0.98427		8.7	89.8857	53.8286	27.7143	26.8571		53.5525	-7.735	0.98618	55.6959	-9.049	0.98576	57.6627	-6.088	0.97827		79.7554	-6.584	77.1883	-10.619	74.819	-9.949		0.708708	40.6383	0.708708	37.5816	0.708708	15.1151
3614.1	0.97858	0.97517	0.96392	0.98293	0.9925		3614.1	0.95812	0.96512	0.96671	0.98293	0.98516		3614.1	0.98293	0.96313	0.98015	0.97587	0.98373		8.72	98.5714	51.0286	32.3429	28.4		53.7912	-7.765	0.986	55.789	-9.069	0.9857	57.9707	-6.089	0.97824		80.0077	-6.592	77.6427	-10.625	75.0029	-9.957		0.712712	40.6092	0.712712	37.4926	0.712712	15.0713
3612.04	0.97871	0.97635	0.96403	0.9834	0.99255		3612.04	0.95659	0.96344	0.96554	0.9834	0.98527		3612.04	0.9834	0.96256	0.97928	0.97634	0.98345		8.74	103.029	54.1143	39.3143	34.9143		53.7417	-7.795	0.98584	55.928	-9.089	0.98559	58.0783	-6.091	0.97812		80.0522	-6.601	77.7186	-10.632	75.3792	-9.965		0.716716	40.5803	0.716716	37.4041	0.716716	15.0279
3609.98	0.97885	0.97757	0.96399	0.98411	0.9926		3609.98	0.95515	0.96215	0.96419	0.98411	0.98571		3609.98	0.98411	0.96174	0.97863	0.97647	0.98373		8.76	112.629	56.2857	38.2857	39.2		53.9775	-7.823	0.98574	56.1332	-9.11	0.98543	58.4749	-6.092	0.97795		80.1134	-6.609	77.8988	-10.638	75.4166	-9.973		0.72072	40.5516	0.72072	37.3162	0.72072	14.9851
3607.91	0.97903	0.97789	0.96377	0.98451	0.99264		3607.91	0.95369	0.96121	0.96332	0.98451	0.98636		3607.91	0.98451	0.96029	0.97839	0.97624	0.98435		8.78	118.4	58.9714	31.7143	38		54.1407	-7.852	0.98564	56.5255	-9.129	0.98533	58.4771	-6.094	0.97785		80.3615	-6.617	77.8449	-10.643	75.5735	-9.983		0.724724	40.5229	0.724724	37.2287	0.724724	14.9427
3605.85	0.97885	0.97713	0.9633	0.98407	0.99267		3605.85	0.95217	0.96023	0.96276	0.98407	0.98715		3605.85	0.98407	0.95787	0.97818	0.97581	0.98507		8.8	126.971	57.7143	28.6857	34.6286		54.5179	-7.881	0.98547	56.4654	-9.147	0.9853	58.624	-6.095	0.97782		80.5818	-6.626	78.2095	-10.647	75.5639	-9.992		0.728728	40.4944	0.728728	37.1417	0.728728	14.9008
3603.79	0.97821	0.97593	0.96265	0.98241	0.99269		3603.79	0.95083	0.95894	0.96196	0.98241	0.9879		3603.79	0.98241	0.95515	0.97789	0.97563	0.9855		8.82	127.371	57.3143	29.9429	32.7429		54.496	-7.909	0.98532	56.7197	-9.166	0.98522	58.7323	-6.096	0.97773		80.8054	-6.635	78.37	-10.652	75.9499	-10.001		0.732732	40.466	0.732732	37.0553	0.732732	14.8594
3601.73	0.97726	0.97475	0.96214	0.98014	0.99269		3601.73	0.94984	0.9574	0.96087	0.98014	0.98864		3601.73	0.98014	0.95276	0.97765	0.97574	0.98559		8.84	139.714	55.7714	36.1143	31.4286		54.615	-7.937	0.98524	56.6455	-9.185	0.98507	59.0221	-6.097	0.97755		80.7683	-6.642	78.5905	-10.657	76.0905	-10.01		0.736736	40.4377	0.736736	36.9693	0.736736	14.8185
3599.67	0.97594	0.97382	0.96155	0.9784	0.99268		3599.67	0.94901	0.95561	0.95956	0.9784	0.98933		3599.67	0.9784	0.95062	0.97707	0.97527	0.98566		8.86	162.743	62.8571	35.4857	31.5429		54.7171	-7.965	0.98511	57.1424	-9.202	0.98494	59.2884	-6.099	0.97742		80.9967	-6.65	78.6075	-10.663	76.3474	-10.019		0.74074	40.4096	0.74074	36.8838	0.74074	14.778
3597.61	0.97419	0.97356	0.96064	0.97745	0.99266		3597.61	0.94794	0.95383	0.95823	0.97745	0.98997		3597.61	0.97745	0.94834	0.9758	0.97387	0.98585		8.88	179.6	68.9143	32.9714	29.1429		55.0004	-7.994	0.98492	57.2039	-9.22	0.98486	59.2429	-6.1	0.97735		81.2111	-6.658	78.7401	-10.667	76.3281	-10.029		0.744744	40.3816	0.744744	36.7988	0.744744	14.738
3595.54	0.97228	0.97406	0.95965	0.97685	0.99261		3595.54	0.94629	0.95228	0.95696	0.97685	0.99066		3595.54	0.97685	0.94627	0.9745	0.97165	0.9862		8.9	189.257	76.8571	31.1429	28.3429		55.3235	-8.022	0.98477	57.3702	-9.238	0.98481	59.5028	-6.101	0.9773		81.5149	-6.666	79.0775	-10.673	76.5298	-10.037		0.748748	40.3537	0.748748	36.7143	0.748748	14.6984
3593.48	0.97055	0.97433	0.95855	0.97628	0.99255		3593.48	0.94423	0.95095	0.95588	0.97628	0.99131		3593.48	0.97628	0.94485	0.97364	0.96897	0.98656		8.92	198.229	82.1143	38	27.6571		55.2962	-8.05	0.98467	57.4373	-9.257	0.98466	59.5558	-6.104	0.97716		81.5032	-6.673	79.2696	-10.678	76.7124	-10.045		0.752752	40.3259	0.752752	36.6302	0.752752	14.6593
3591.42	0.96902	0.97346	0.95733	0.97549	0.99246		3591.42	0.94175	0.94955	0.95504	0.97549	0.99183		3591.42	0.97549	0.94336	0.97252	0.96644	0.98678		8.94	229.771	88.7429	37.6	32.4		55.5304	-8.077	0.98456	57.6314	-9.275	0.98453	60.0463	-6.106	0.97705		81.6332	-6.679	79.4025	-10.683	76.9927	-10.054		0.756756	40.2982	0.756756	36.5467	0.756756	14.6206
3589.36	0.96772	0.97191	0.95621	0.97434	0.99236		3589.36	0.93902	0.94794	0.95395	0.97434	0.99223		3589.36	0.97434	0.94165	0.97089	0.96466	0.98692		8.96	280.4	92.9714	35.2571	34.4		55.4723	-8.105	0.98439	57.9831	-9.292	0.98445	60.0575	-6.107	0.977		81.8206	-6.686	79.4283	-10.687	77.0829	-10.063		0.76076	40.2707	0.76076	36.4636	0.76076	14.5824
3587.3	0.96693	0.97056	0.9552	0.97282	0.99223		3587.3	0.93675	0.94626	0.95254	0.97282	0.9925		3587.3	0.97282	0.94012	0.96935	0.9639	0.98703		8.98	323.543	102.286	34.2857	27.8286		55.9416	-8.132	0.98426	58.0506	-9.31	0.98437	60.2098	-6.109	0.97697		82.0788	-6.694	79.6678	-10.692	77.1656	-10.072		0.764764	40.2433	0.764764	36.381	0.764764	14.5446
3585.24	0.96675	0.96965	0.95423	0.97134	0.99208		3585.24	0.93511	0.94472	0.95138	0.97134	0.99257		3585.24	0.97134	0.9386	0.96822	0.9639	0.98693		9	376.571	110.743	36.1714	21.0857		56.0046	-8.158	0.98415	58.2093	-9.329	0.98424	60.265	-6.111	0.97686		82.2749	-6.702	79.8621	-10.698	77.3152	-10.08		0.768768	40.216	0.768768	36.2989	0.768768	14.5072
3583.17	0.96688	0.96902	0.95337	0.97036	0.99192		3583.17	0.93351	0.94314	0.95038	0.97036	0.99226		3583.17	0.97036	0.93649	0.96708	0.9642	0.98637		9.02	421.086	115.943	36.1714	28.6857		56.212	-8.184	0.98399	58.1895	-9.346	0.98406	60.5643	-6.113	0.97673		82.2477	-6.709	80.1252	-10.703	77.538	-10.089		0.772772	40.1888	0.772772	36.2172	0.772772	14.4703
3581.11	0.96709	0.96876	0.95271	0.96976	0.99173		3581.11	0.93155	0.94149	0.94935	0.96976	0.9916		3581.11	0.96976	0.93392	0.96618	0.96456	0.98551		9.04	528.114	130.514	38.1714	37.8857		56.2287	-8.21	0.98378	58.6254	-9.363	0.98395	60.8398	-6.114	0.97662		82.4912	-6.716	80.0921	-10.708	77.8919	-10.098		0.776776	40.1617	0.776776	36.136	0.776776	14.4337
3579.05	0.96733	0.96899	0.95218	0.96907	0.99153		3579.05	0.92933	0.93999	0.9482	0.96907	0.99081		3579.05	0.96907	0.93167	0.96631	0.96461	0.98459		9.06	620.343	151.429	41.8286	37.8857		56.3831	-8.236	0.98364	58.7399	-9.381	0.98388	60.8335	-6.115	0.97657		82.6585	-6.724	80.328	-10.713	77.8437	-10.105		0.78078	40.1348	0.78078	36.0553	0.78078	14.3976
3576.99	0.96728	0.96912	0.95133	0.96796	0.99132		3576.99	0.92733	0.93852	0.94664	0.96796	0.98991		3576.99	0.96796	0.92963	0.96714	0.96413	0.98364		9.08	737.771	166.914	47.0286	35.3714		56.6793	-8.26	0.98355	58.9587	-9.399	0.98376	61.0484	-6.117	0.97645		82.9907	-6.731	80.5172	-10.718	78.1099	-10.112		0.784784	40.108	0.784784	35.975	0.784784	14.3619
3574.93	0.96651	0.96871	0.94994	0.96699	0.9911		3574.93	0.92568	0.93676	0.94458	0.96699	0.98903		3574.93	0.96699	0.92716	0.96777	0.9631	0.9827		9.1	797.086	161.771	46.2286	35.9429		56.9203	-8.285	0.98339	58.9195	-9.416	0.98361	61.0752	-6.119	0.97632		82.9261	-6.738	80.7949	-10.724	78.0325	-10.118		0.788788	40.0813	0.788788	35.8952	0.788788	14.3266
3572.87	0.96493	0.96752	0.94792	0.9665	0.99087		3572.87	0.92409	0.93475	0.9421	0.9665	0.9883		3572.87	0.9665	0.92442	0.96744	0.96178	0.98189		9.12	818.971	158.114	46.8	34.8571		57.0127	-8.309	0.98321	59.1452	-9.433	0.98351	61.5445	-6.12	0.9762		83.1613	-6.746	80.8425	-10.728	78.5432	-10.125		0.792792	40.0547	0.792792	35.8159	0.792792	14.2917
3570.8	0.9625	0.96561	0.94537	0.96587	0.99063		3570.8	0.92251	0.93263	0.93934	0.96587	0.98763		3570.8	0.96587	0.92153	0.96567	0.95984	0.9811		9.14	763.371	168.457	51.9429	32.5143		57.0666	-8.332	0.98309	59.4542	-9.45	0.98344	61.5421	-6.121	0.97616		83.2693	-6.753	80.9588	-10.732	78.6046	-10.131		0.796796	40.0282	0.796796	35.737	0.796796	14.2572
3568.74	0.9596	0.96338	0.94276	0.9651	0.9904		3568.74	0.9207	0.93063	0.93681	0.9651	0.98698		3568.74	0.9651	0.91862	0.96312	0.95732	0.98026		9.16	650.971	180.4	62.3429	30.2857		57.2128	-8.356	0.98303	59.6149	-9.466	0.98331	61.7397	-6.123	0.97607		83.6007	-6.761	81.1154	-10.737	78.7206	-10.138		0.8008	40.0019	0.8008	35.6585	0.8008	14.2231
3566.68	0.95691	0.96116	0.94059	0.96457	0.99017		3566.68	0.9184	0.929	0.93458	0.96457	0.98659		3566.68	0.96457	0.91594	0.96058	0.95519	0.97958		9.18	484.229	195.6	64.2857	30.5714		57.4793	-8.38	0.98287	59.683	-9.483	0.98315	61.7459	-6.125	0.97593		83.7479	-6.769	81.3815	-10.742	78.8006	-10.145		0.804804	39.9757	0.804804	35.5805	0.804804	14.1894
3564.62	0.9549	0.95913	0.93905	0.96394	0.98994		3564.62	0.91567	0.92763	0.93257	0.96394	0.98666		3564.62	0.96394	0.9136	0.95833	0.95403	0.97941		9.2	311.486	209.257	64.9143	32.1143		57.8018	-8.404	0.98266	59.7519	-9.499	0.98302	62.1039	-6.127	0.97578		83.795	-6.777	81.622	-10.747	78.9613	-10.152		0.808808	39.9495	0.808808	35.5029	0.808808	14.1561
3562.56	0.95377	0.95761	0.93818	0.96285	0.98971		3562.56	0.9128	0.92612	0.9307	0.96285	0.98722		3562.56	0.96285	0.91158	0.95676	0.95344	0.97983		9.22	195.143	236.857	61.8857	34.1714		57.7452	-8.426	0.98254	60.1172	-9.514	0.98295	62.3523	-6.13	0.97575		83.9365	-6.785	81.5877	-10.751	79.3341	-10.158		0.812812	39.9235	0.812812	35.4258	0.812812	14.1231
3560.5	0.95329	0.9569	0.93774	0.96163	0.9895		3560.5	0.91019	0.92416	0.92866	0.96163	0.98792		3560.5	0.96163	0.90982	0.95626	0.95283	0.98038		9.24	133.314	243.886	65.4857	35.7143		57.9989	-8.449	0.98245	60.2835	-9.531	0.98286	62.4073	-6.132	0.97571		84.1662	-6.793	81.7987	-10.756	79.4228	-10.163		0.816816	39.8976	0.816816	35.3492	0.816816	14.0905
3558.43	0.9531	0.95683	0.93728	0.96066	0.98929		3558.43	0.90796	0.92186	0.92634	0.96066	0.98834		3558.43	0.96066	0.90837	0.95659	0.95246	0.98061		9.26	103.714	245.714	70.2286	34.5714		58.0002	-8.472	0.9823	60.4985	-9.547	0.98273	62.5743	-6.134	0.97561		84.4878	-6.801	81.9344	-10.76	79.5823	-10.169		0.82082	39.8719	0.82082	35.2729	0.82082	14.0583
3556.37	0.95282	0.95677	0.93652	0.95981	0.98909		3556.37	0.90598	0.91943	0.9237	0.95981	0.98851		3556.37	0.95981	0.90716	0.95672	0.95269	0.98059		9.28	90.6857	206.343	74.5143	33.2571		58.4436	-8.494	0.98211	60.4556	-9.562	0.98263	62.5964	-6.137	0.97546		84.4197	-6.808	82.3298	-10.764	79.5916	-10.173		0.824824	39.8462	0.824824	35.1971	0.824824	14.0264
3554.31	0.95184	0.95621	0.93531	0.95884	0.9889		3554.31	0.90419	0.91703	0.92093	0.95884	0.98848		3554.31	0.95884	0.90581	0.95618	0.95238	0.9803		9.3	73.5429	155.6	70.3429	33.8286		58.528	-8.514	0.98198	60.6984	-9.577	0.98257	63.082	-6.139	0.97538		84.6695	-6.814	82.279	-10.767	79.8951	-10.178		0.828828	39.8206	0.828828	35.1218	0.828828	13.9949
3552.25	0.95001	0.95507	0.93381	0.95802	0.98871		3552.25	0.90233	0.91507	0.91851	0.95802	0.98822		3552.25	0.95802	0.904	0.95539	0.95111	0.97976		9.32	59.5429	108.971	66.3429	32.0571		58.6205	-8.535	0.9819	60.9025	-9.593	0.9825	63.0786	-6.141	0.97535		84.711	-6.822	82.4366	-10.77	80.0835	-10.183		0.832832	39.7952	0.832832	35.0468	0.832832	13.9638
3550.19	0.94796	0.95367	0.9325	0.95732	0.98854		3550.19	0.90025	0.91371	0.91621	0.95732	0.9879		3550.19	0.95732	0.90151	0.95457	0.94988	0.97927		9.34	54	83.9429	61.4857	28.9714		58.7709	-8.557	0.98173	61.1661	-9.609	0.98233	63.296	-6.144	0.97523		85.1275	-6.831	82.5441	-10.773	80.3452	-10.189		0.836836	39.7699	0.836836	34.9723	0.836836	13.933
3548.13	0.94617	0.9521	0.93141	0.95624	0.98837		3548.13	0.89825	0.91253	0.91389	0.95624	0.98774		3548.13	0.95624	0.89833	0.95343	0.94888	0.97898		9.36	65.0857	63.8857	53.3143	30.1143		58.863	-8.578	0.98155	61.1314	-9.625	0.98219	63.2705	-6.147	0.97506		85.2213	-6.838	82.897	-10.776	80.3149	-10.196		0.84084	39.7447	0.84084	34.8982	0.84084	13.9026
3546.06	0.94467	0.95046	0.93027	0.95462	0.9882		3546.06	0.89634	0.9112	0.91197	0.95462	0.98767		3546.06	0.95462	0.8948	0.95191	0.94759	0.97867		9.38	75.4286	49.1429	46.2286	34.8		59.2465	-8.6	0.98145	61.3004	-9.639	0.9821	63.6239	-6.15	0.97495		85.2884	-6.846	83.0494	-10.778	80.5254	-10.202		0.844844	39.7195	0.844844	34.8246	0.844844	13.8725
3544	0.94315	0.94888	0.92864	0.95283	0.98804		3544	0.89413	0.90953	0.91052	0.95283	0.98747		3544	0.95283	0.89133	0.95024	0.94606	0.9781		9.4	70.2857	38.9714	39.4286	37.0857		59.379	-8.621	0.98135	61.5269	-9.654	0.98203	63.8361	-6.152	0.97493		85.4071	-6.854	83.0952	-10.78	80.6632	-10.208		0.848848	39.6945	0.848848	34.7513	0.848848	13.8427
3541.94	0.94151	0.94752	0.92646	0.95119	0.98788		3541.94	0.89136	0.90764	0.90916	0.95119	0.98711		3541.94	0.95119	0.88828	0.94865	0.9451	0.97733		9.42	68.2857	35.4286	32.8571	31.8286		59.5407	-8.642	0.98117	61.7999	-9.67	0.9819	63.9843	-6.155	0.97487		85.6529	-6.863	83.294	-10.782	80.98	-10.214		0.852852	39.6697	0.852852	34.6785	0.852852	13.8133
3539.88	0.93992	0.94654	0.92408	0.94986	0.98773		3539.88	0.88827	0.90555	0.90756	0.94986	0.98669		3539.88	0.94986	0.88605	0.94742	0.94482	0.97666		9.44	68.1714	33.3714	30.7429	32.9143		59.5321	-8.662	0.98101	61.9258	-9.684	0.98175	64.0929	-6.157	0.97473		85.9875	-6.871	83.4394	-10.783	81.0814	-10.22		0.856856	39.6449	0.856856	34.6061	0.856856	13.7843
3537.82	0.93814	0.9457	0.92155	0.94882	0.98757		3537.82	0.88517	0.90329	0.90578	0.94882	0.9862		3537.82	0.94882	0.88467	0.94664	0.94414	0.97609		9.46	65.9429	34.2857	28.8571	31.6		59.7809	-8.682	0.98086	61.9606	-9.698	0.98166	64.1269	-6.159	0.97462		85.9253	-6.879	83.8177	-10.785	81.1441	-10.225		0.86086	39.6202	0.86086	34.5341	0.86086	13.7555
3535.76	0.93599	0.94488	0.9192	0.94801	0.98741		3535.76	0.88196	0.90118	0.90395	0.94801	0.98561		3535.76	0.94801	0.88366	0.94622	0.94285	0.97536		9.48	56	29.8857	25.4286	35.8286		59.9804	-8.702	0.98073	62.1584	-9.712	0.98161	64.5311	-6.161	0.97456		86.192	-6.887	83.7505	-10.786	81.2663	-10.23		0.864864	39.5956	0.864864	34.4625	0.864864	13.7271
3533.69	0.93394	0.94428	0.91738	0.94744	0.98726		3533.69	0.87881	0.89913	0.90174	0.94744	0.98499		3533.69	0.94744	0.88248	0.94603	0.94179	0.97457		9.5	48	30.1143	25.2	32.7429		60.2911	-8.723	0.98053	62.3712	-9.726	0.98146	64.6442	-6.163	0.9745		86.1916	-6.896	84.0132	-10.788	81.483	-10.236		0.868868	39.5712	0.868868	34.3914	0.868868	13.699
3531.63	0.93234	0.94384	0.91593	0.94661	0.9871		3531.63	0.87638	0.89686	0.89911	0.94661	0.98447		3531.63	0.94661	0.88096	0.94582	0.94104	0.97402		9.52	50.3429	25.0286	27.2	33.3714		60.2155	-8.744	0.98035	62.711	-9.741	0.98128	64.8278	-6.167	0.97438		86.653	-6.904	83.9829	-10.791	81.847	-10.243		0.872872	39.5468	0.872872	34.3206	0.872872	13.6712
3529.57	0.93106	0.9433	0.91464	0.94514	0.98693		3529.57	0.87465	0.89446	0.89655	0.94514	0.98418		3529.57	0.94514	0.87942	0.94546	0.94051	0.97374		9.54	48.3429	27.6571	30.6857	28.6286		60.4209	-8.764	0.98024	62.6169	-9.755	0.98119	64.8031	-6.17	0.97423		86.6715	-6.911	84.4542	-10.795	81.8244	-10.249		0.876876	39.5226	0.876876	34.2502	0.876876	13.6437
3527.51	0.92985	0.94252	0.91335	0.9437	0.98676		3527.51	0.8728	0.89204	0.89431	0.9437	0.98425		3527.51	0.9437	0.87793	0.94503	0.94041	0.9737		9.56	45.8857	33.4286	25.6	28.7429		60.5338	-8.786	0.98013	62.8514	-9.768	0.98113	65.1357	-6.172	0.97418		86.8	-6.919	84.5195	-10.798	82.0567	-10.255		0.88088	39.4985	0.88088	34.1803	0.88088	13.6166
3525.45	0.92854	0.94143	0.91196	0.94288	0.98658		3525.45	0.87055	0.88965	0.8922	0.94288	0.98459		3525.45	0.94288	0.87618	0.9447	0.94084	0.97382		9.58	40.8571	39.1429	26.4	28.7429		60.9166	-8.808	0.97997	62.9183	-9.782	0.98102	65.309	-6.175	0.97414		86.8802	-6.928	84.6337	-10.8	82.0199	-10.261		0.884884	39.4744	0.884884	34.1107	0.884884	13.5897
3523.39	0.92689	0.9399	0.9103	0.94228	0.9864		3523.39	0.86809	0.88738	0.88989	0.94228	0.98475		3523.39	0.94228	0.87407	0.94442	0.94131	0.97374		9.6	48.9143	30.1143	24.6857	30.9143		61.0617	-8.829	0.97984	63.3185	-9.796	0.98086	65.5349	-6.177	0.97404		87.1969	-6.936	84.7375	-10.803	82.4535	-10.267		0.888888	39.4505	0.888888	34.0415	0.888888	13.5632
3521.32	0.92483	0.93807	0.90834	0.9414	0.98621		3521.32	0.86535	0.8854	0.88739	0.9414	0.98461		3521.32	0.9414	0.87172	0.94409	0.94115	0.97333		9.62	46.7429	25.6571	26.3429	30.6286		61.0623	-8.848	0.97973	63.3779	-9.809	0.98075	65.5732	-6.18	0.97388		87.4646	-6.943	84.9065	-10.807	82.5625	-10.272		0.892892	39.4267	0.892892	33.9728	0.892892	13.537
3519.26	0.92268	0.93638	0.90632	0.94039	0.98602		3519.26	0.8622	0.88387	0.88492	0.94039	0.98463		3519.26	0.94039	0.86943	0.94378	0.9402	0.973		9.64	38.4	30.9143	29.3143	24.9143		61.2306	-8.868	0.9796	63.4792	-9.822	0.98067	65.6708	-6.183	0.97377		87.4632	-6.95	85.2727	-10.809	82.6825	-10.277		0.896896	39.403	0.896896	33.9044	0.896896	13.511
3517.2	0.92078	0.93498	0.90446	0.9395	0.98582		3517.2	0.85902	0.8825	0.88239	0.9395	0.98505		3517.2	0.9395	0.86746	0.94348	0.93882	0.97306		9.66	34.9714	36.1143	28.7429	22.8571		61.3411	-8.889	0.97943	63.5837	-9.835	0.98057	66.0152	-6.185	0.97371		87.6734	-6.958	85.2845	-10.81	82.7705	-10.284		0.9009	39.3794	0.9009	33.8364	0.9009	13.4854
3515.14	0.91899	0.93354	0.90261	0.93846	0.98561		3515.14	0.85637	0.88085	0.87973	0.93846	0.98558		3515.14	0.93846	0.86561	0.94281	0.93738	0.97328		9.68	40.0571	35.6	28.9143	27.2		61.7455	-8.908	0.97926	63.8746	-9.849	0.98038	66.1713	-6.188	0.97357		87.6904	-6.966	85.4842	-10.812	82.8782	-10.289		0.904904	39.3559	0.904904	33.7688	0.904904	13.46
3513.08	0.91711	0.93198	0.90075	0.93727	0.98539		3513.08	0.85426	0.87886	0.87717	0.93727	0.98608		3513.08	0.93727	0.86381	0.94173	0.9362	0.97342		9.7	38.5714	35.7714	24	32.8571		61.7445	-8.927	0.97913	64.2009	-9.861	0.98024	66.3202	-6.191	0.97342		88.163	-6.974	85.4725	-10.814	83.235	-10.295		0.908908	39.3325	0.908908	33.7016	0.908908	13.4349
3511.02	0.91507	0.93045	0.89899	0.93636	0.98518		3511.02	0.85244	0.8765	0.87491	0.93636	0.9865		3511.02	0.93636	0.86218	0.94054	0.9354	0.97342		9.72	43.4286	36	27.7714	26.8		61.9798	-8.946	0.97901	64.1372	-9.873	0.98017	66.3241	-6.194	0.97332		88.1431	-6.981	85.9763	-10.816	83.3699	-10.3		0.912912	39.3092	0.912912	33.6348	0.912912	13.4101
3508.95	0.91259	0.92872	0.89709	0.93565	0.98495		3508.95	0.85075	0.87372	0.87285	0.93565	0.98672		3508.95	0.93565	0.86042	0.93927	0.93494	0.97337		9.74	44.4	32.5143	25.2571	25.4286		61.9469	-8.964	0.97884	64.3678	-9.886	0.9801	66.6126	-6.196	0.9733		88.3674	-6.989	85.9934	-10.816	83.53	-10.306		0.916916	39.286	0.916916	33.5683	0.916916	13.3857
3506.89	0.90936	0.92664	0.8948	0.93468	0.98473		3506.89	0.84893	0.8706	0.87067	0.93468	0.98669		3506.89	0.93468	0.85824	0.93786	0.9348	0.97326		9.76	48	33.3714	25.5429	26.7429		62.2675	-8.981	0.97871	64.3938	-9.899	0.97996	66.8164	-6.199	0.97323		88.3831	-6.997	86.1862	-10.816	83.5609	-10.311		0.92092	39.2629	0.92092	33.5022	0.92092	13.3614
3504.83	0.90561	0.92442	0.89223	0.93357	0.98451		3504.83	0.84641	0.86735	0.86805	0.93357	0.9864		3504.83	0.93357	0.85589	0.93658	0.93477	0.97304		9.78	46.9143	32.5714	27.0286	29.5429		62.4552	-8.997	0.9786	64.8463	-9.911	0.97982	67.0893	-6.202	0.97309		88.7099	-7.005	86.1685	-10.816	83.8091	-10.315		0.924924	39.2399	0.924924	33.4366	0.924924	13.3375
3502.77	0.90213	0.92253	0.8897	0.93276	0.98429		3502.77	0.84291	0.86431	0.86492	0.93276	0.98584		3502.77	0.93276	0.85375	0.93593	0.93458	0.97269		9.8	46.0571	32.4571	26.5714	30.1714		62.6887	-9.014	0.97845	64.8483	-9.923	0.97973	67.0425	-6.205	0.97295		88.9155	-7.013	86.439	-10.816	84.0139	-10.319		0.928928	39.217	0.928928	33.3713	0.928928	13.3138
3500.71	0.8994	0.9212	0.88757	0.93205	0.98407		3500.71	0.83894	0.86176	0.86157	0.93205	0.98511		3500.71	0.93205	0.85188	0.93593	0.93406	0.97223		9.82	39.0857	26.8571	22.9143	31.4857		62.7194	-9.031	0.97825	65.0099	-9.936	0.97965	67.226	-6.207	0.9729		88.9921	-7.02	86.7359	-10.816	84.2964	-10.324		0.932932	39.1942	0.932932	33.3063	0.932932	13.2904
3498.65	0.89705	0.92012	0.88567	0.93113	0.98386		3498.65	0.83515	0.8598	0.8585	0.93113	0.98433		3498.65	0.93113	0.85005	0.93587	0.93334	0.97156		9.84	42.1143	24.4571	18.6286	25.0857		62.8083	-9.047	0.97807	65.0729	-9.949	0.97948	67.4833	-6.21	0.97283		89.1742	-7.027	86.8299	-10.816	84.2306	-10.329		0.936936	39.1715	0.936936	33.2417	0.936936	13.2672
3496.58	0.8947	0.9191	0.88376	0.93022	0.98365		3496.58	0.83181	0.8582	0.8559	0.93022	0.9835		3496.58	0.93022	0.84832	0.93538	0.93257	0.97069		9.86	40.9143	21.9429	21.0286	25.3714		63.0613	-9.062	0.97796	65.3634	-9.962	0.97932	67.7451	-6.214	0.97271		89.2082	-7.035	86.9585	-10.817	84.4483	-10.334		0.94094	39.1489	0.94094	33.1775	0.94094	13.2444
3494.52	0.89235	0.91796	0.88179	0.92939	0.98346		3494.52	0.82895	0.85649	0.85355	0.92939	0.98263		3494.52	0.92939	0.84678	0.93461	0.93174	0.96983		9.88	40	23.8286	27.3714	28.8		63.3295	-9.078	0.97781	65.6269	-9.973	0.9792	67.8462	-6.218	0.97259		89.6385	-7.041	87.0182	-10.818	84.5671	-10.339		0.944944	39.1264	0.944944	33.1137	0.944944	13.2217
3492.46	0.88993	0.91652	0.87981	0.92844	0.98326		3492.46	0.82644	0.85449	0.85121	0.92844	0.98185		3492.46	0.92844	0.84527	0.93371	0.93112	0.96911		9.9	43.2	25.3714	25.3143	33.6		63.4893	-9.095	0.97765	65.6787	-9.986	0.97913	67.8883	-6.222	0.97255		89.6513	-7.048	87.4679	-10.819	84.9022	-10.344		0.948948	39.104	0.948948	33.0502	0.948948	13.1994
3490.4	0.88751	0.91503	0.87814	0.92729	0.98308		3490.4	0.82394	0.85224	0.84893	0.92729	0.98126		3490.4	0.92729	0.84388	0.93301	0.93096	0.96853		9.92	55.4857	28.9714	26.2857	31.3143		63.4672	-9.111	0.97752	65.8718	-9.998	0.97901	68.117	-6.226	0.97252		89.9065	-7.056	87.5145	-10.819	85.0175	-10.349		0.952952	39.0817	0.952952	32.9871	0.952952	13.1773
3488.34	0.88517	0.91362	0.87669	0.92628	0.9829		3488.34	0.82114	0.84971	0.84663	0.92628	0.98079		3488.34	0.92628	0.84274	0.93268	0.93102	0.96802		9.94	50.5714	33.2	24.0571	31.1429		63.6764	-9.126	0.97742	65.87	-10.011	0.97883	68.3288	-6.23	0.97242		89.8637	-7.064	87.6863	-10.819	85.0644	-10.353		0.956956	39.0596	0.956956	32.9244	0.956956	13.1554
3486.28	0.88304	0.9123	0.87521	0.9256	0.98272		3486.28	0.81828	0.84701	0.84407	0.9256	0.98033		3486.28	0.9256	0.84164	0.93268	0.93089	0.96752		9.96	41.8857	27.7143	29.3714	29.3714		63.7999	-9.142	0.97727	66.3382	-10.022	0.97873	68.6282	-6.235	0.97227		90.2238	-7.072	87.6659	-10.819	85.2197	-10.357		0.96096	39.0374	0.96096	32.862	0.96096	13.1338
3484.21	0.88115	0.91112	0.87378	0.92487	0.98254		3484.21	0.81575	0.84454	0.84147	0.92487	0.97988		3484.21	0.92487	0.84037	0.93287	0.93026	0.96716		9.98	37.1429	24	28.9143	26.6286		64.2308	-9.158	0.97706	66.3445	-10.034	0.97866	68.5593	-6.238	0.97217		90.392	-7.08	88.0128	-10.819	85.4125	-10.362		0.964964	39.0154	0.964964	32.8	0.964964	13.1124
3482.15	0.87931	0.90987	0.87241	0.9242	0.98237		3482.15	0.81338	0.84243	0.8389	0.9242	0.9796		3482.15	0.9242	0.83896	0.93289	0.92931	0.96705		10	43.6	24.9143	27.7714	25.2		64.1648	-9.172	0.9769	66.5656	-10.046	0.97854	68.7998	-6.242	0.9721		90.5075	-7.088	88.1693	-10.82	85.7727	-10.368		0.968968	38.9935	0.968968	32.7383	0.968968	13.0913
3480.09	0.87738	0.9082	0.8709	0.92407	0.98218		3480.09	0.81089	0.8404	0.83618	0.92407	0.97963		3480.09	0.92407	0.83757	0.93238	0.92851	0.96718		10.02	42.6857	30.6857	23.1429	23.3143		64.3826	-9.187	0.97678	66.5057	-10.058	0.97835	68.9448	-6.246	0.97198		90.5894	-7.097	88.377	-10.821	85.7589	-10.372		0.972972	38.9717	0.972972	32.6769	0.972972	13.0704
3478.03	0.87524	0.90604	0.86921	0.92412	0.982		3478.03	0.8083	0.83821	0.83345	0.92412	0.97983		3478.03	0.92412	0.83615	0.93142	0.92794	0.96741		10.04	38.6857	25.4286	19.3714	21.3143		64.4301	-9.203	0.9766	66.8624	-10.069	0.97822	69.2871	-6.25	0.97182		90.684	-7.106	88.4429	-10.822	86.022	-10.378		0.976976	38.95	0.976976	32.616	0.976976	13.0497
3475.97	0.8731	0.90386	0.86766	0.92366	0.9818		3475.97	0.80571	0.83606	0.83083	0.92366	0.9798		3475.97	0.92366	0.83481	0.93058	0.92765	0.96749		10.06	38.5143	22.8	18.2286	22.5714		64.7587	-9.218	0.97641	67.0905	-10.081	0.97814	69.3536	-6.253	0.9717		91.1089	-7.113	88.5889	-10.822	85.9729	-10.383		0.98098	38.9284	0.98098	32.5553	0.98098	13.0293
3473.91	0.87127	0.9022	0.86645	0.92265	0.98159		3473.91	0.80307	0.83421	0.82832	0.92265	0.97942		3473.91	0.92265	0.83393	0.93028	0.92769	0.96721		10.08	33.0286	20.8571	16	23.8857		64.9842	-9.233	0.97628	67.2107	-10.092	0.97805	69.4341	-6.256	0.97162		91.1656	-7.122	88.9052	-10.822	86.4089	-10.387		0.984984	38.9069	0.984984	32.4951	0.984984	13.0091
3471.84	0.86965	0.90102	0.86518	0.92163	0.98136		3471.84	0.80024	0.83254	0.82591	0.92163	0.97895		3471.84	0.92163	0.83339	0.93029	0.92786	0.96673		10.1	39.3143	28.1714	19.4857	32.8571		65.0509	-9.247	0.97618	67.2996	-10.103	0.97788	69.603	-6.26	0.97152		91.3564	-7.132	89.0434	-10.822	86.5093	-10.391		0.988988	38.8854	0.988988	32.4351	0.988988	12.9892
3469.78	0.86812	0.90015	0.86377	0.9208	0.98112		3469.78	0.79741	0.83077	0.82349	0.9208	0.97872		3469.78	0.9208	0.83275	0.93031	0.92783	0.96645		10.12	41.6	29.3143	25.2	32.5714		65.2096	-9.262	0.97602	67.3922	-10.113	0.97772	69.848	-6.264	0.97138		91.3064	-7.141	89.198	-10.822	86.66	-10.394		0.992992	38.8641	0.992992	32.3755	0.992992	12.9695
3467.72	0.86676	0.89949	0.86254	0.91998	0.98086		3467.72	0.79468	0.82872	0.82109	0.91998	0.9788		3467.72	0.91998	0.83188	0.93011	0.92745	0.96648		10.14	52.0571	29.4286	28.1143	31.2		65.1903	-9.277	0.97585	67.8029	-10.123	0.97764	70.1724	-6.267	0.97124		91.7369	-7.148	89.2161	-10.821	86.7359	-10.399		0.996996	38.8428	0.996996	32.3163	0.996996	12.9499
3465.66	0.86557	0.89881	0.86149	0.91937	0.98058		3465.66	0.79176	0.82626	0.81862	0.91937	0.97903		3465.66	0.91937	0.83086	0.92964	0.92697	0.96662		10.16	44.8	30.2286	26	29.1429		65.6132	-9.291	0.97572	67.8941	-10.133	0.97755	70.0944	-6.269	0.97118		91.8455	-7.156	89.509	-10.819	86.8229	-10.403		1.001	38.8217	1.001	32.2574	1.001	12.9307
3463.6	0.86426	0.89796	0.86046	0.91925	0.98029		3463.6	0.78878	0.82342	0.81621	0.91925	0.97924		3463.6	0.91925	0.82986	0.92916	0.92679	0.96672		10.18	45.6	32.6857	24.4	28		65.7386	-9.305	0.97562	68.0524	-10.144	0.97737	70.3681	-6.273	0.97111		91.9976	-7.164	89.676	-10.819	87.1908	-10.406		1.00501	38.8006	1.00501	32.1988	1.00501	12.9116
3461.54	0.86242	0.89694	0.85926	0.9195	0.97998		3461.54	0.78615	0.82053	0.81402	0.9195	0.97931		3461.54	0.9195	0.82888	0.92885	0.92678	0.96675		10.2	42.4	29.4286	25.4286	30.1143		65.9421	-9.32	0.97547	68.0306	-10.155	0.9772	70.3971	-6.277	0.97099		92.0297	-7.173	89.9541	-10.82	87.359	-10.411		1.00901	38.7797	1.00901	32.1405	1.00901	12.8927
3459.47	0.86017	0.8957	0.85775	0.91949	0.97966		3459.47	0.78401	0.81788	0.81156	0.91949	0.97918		3459.47	0.91949	0.82779	0.92872	0.92657	0.96674		10.22	51.0286	23.3143	28.0571	34.2857		65.9234	-9.333	0.97532	68.3901	-10.165	0.9771	70.8699	-6.28	0.97087		92.203	-7.181	89.927	-10.818	87.5011	-10.417		1.01301	38.7588	1.01301	32.0826	1.01301	12.8741
3457.41	0.858	0.89434	0.85589	0.91893	0.97933		3457.41	0.78207	0.81573	0.80861	0.91893	0.97895		3457.41	0.91893	0.82669	0.92871	0.9262	0.9667		10.24	50.4571	24	25.7714	37.3714		66.131	-9.346	0.9752	68.5687	-10.176	0.97701	70.8404	-6.283	0.97078		92.5493	-7.189	90.1263	-10.816	87.5175	-10.421		1.01702	38.738	1.01702	32.025	1.01702	12.8557
3455.35	0.85616	0.89302	0.85387	0.91824	0.97899		3455.35	0.7797	0.81404	0.80574	0.91824	0.97882		3455.35	0.91824	0.82565	0.92882	0.9259	0.96668		10.26	44.5143	26	23.3714	30.0571		66.3422	-9.359	0.97508	68.7766	-10.188	0.97686	70.977	-6.286	0.97074		92.6338	-7.197	90.339	-10.815	87.785	-10.425		1.02102	38.7173	1.02102	31.9678	1.02102	12.8375
3453.29	0.85468	0.89172	0.85213	0.91766	0.97865		3453.29	0.77679	0.81224	0.80323	0.91766	0.97885		3453.29	0.91766	0.82433	0.92865	0.92566	0.96674		10.28	34.1143	30.3429	23.5429	25.4286		66.6688	-9.373	0.97491	68.7551	-10.198	0.97668	71.046	-6.291	0.97063		92.7878	-7.206	90.6103	-10.814	87.9812	-10.429		1.02503	38.6967	1.02503	31.9109	1.02503	12.8195
3451.23	0.85355	0.89054	0.85088	0.91697	0.97831		3451.23	0.77384	0.80992	0.80076	0.91697	0.97887		3451.23	0.91697	0.82271	0.92773	0.92528	0.96672		10.3	41.6	37.3714	21.0286	24.5714		66.6511	-9.386	0.97475	68.9207	-10.209	0.97659	71.3786	-6.296	0.97049		92.815	-7.214	90.65	-10.813	88.2748	-10.434		1.02903	38.6762	1.02903	31.8543	1.02903	12.8017
3449.17	0.85276	0.88977	0.85005	0.91608	0.97798		3449.17	0.77094	0.80707	0.79803	0.91608	0.9787		3449.17	0.91608	0.8214	0.92655	0.92489	0.9663		10.32	42.0571	34.3429	19.8286	24.4571		66.8025	-9.399	0.9746	69.2308	-10.22	0.97653	71.6242	-6.3	0.9704		93.168	-7.222	90.736	-10.81	88.1913	-10.438		1.03303	38.6558	1.03303	31.798	1.03303	12.7841
3447.1	0.85189	0.88944	0.84928	0.91538	0.97765		3447.1	0.76798	0.80401	0.79523	0.91538	0.97842		3447.1	0.91538	0.82067	0.92599	0.92491	0.96568		10.34	40.5143	27.8286	21.2571	25.3143		66.9549	-9.412	0.97449	69.4291	-10.231	0.97642	71.6174	-6.304	0.97038		93.2913	-7.23	90.95	-10.808	88.4256	-10.441		1.03704	38.6355	1.03704	31.742	1.03704	12.7667
3445.04	0.85046	0.8892	0.84821	0.91502	0.97735		3445.04	0.76528	0.80115	0.79244	0.91502	0.97836		3445.04	0.91502	0.82018	0.92601	0.92515	0.96526		10.36	40.1143	27.6571	25.6571	29.9429		67.2434	-9.426	0.97431	69.5339	-10.243	0.97627	71.8522	-6.309	0.97032		93.4948	-7.239	91.1975	-10.806	88.5287	-10.446		1.04104	38.6152	1.04104	31.6864	1.04104	12.7494
3442.98	0.84859	0.8886	0.84671	0.91432	0.97707		3442.98	0.76308	0.79866	0.78935	0.91432	0.97861		3442.98	0.91432	0.8196	0.92601	0.92505	0.96506		10.38	47.6571	32.5714	22	32.5143		67.482	-9.439	0.97418	69.6005	-10.254	0.97616	71.8899	-6.314	0.97019		93.5121	-7.248	91.4147	-10.805	88.8927	-10.452		1.04505	38.5951	1.04505	31.6311	1.04505	12.7324
3440.92	0.84675	0.88773	0.84505	0.91301	0.9768		3440.92	0.76102	0.79674	0.78617	0.91301	0.97887		3440.92	0.91301	0.819	0.92598	0.92485	0.96488		10.4	48.0571	30.2286	19.2	30.4		67.4421	-9.452	0.97409	69.8791	-10.264	0.97612	72.3464	-6.318	0.97006		93.7246	-7.256	91.4026	-10.803	89.0023	-10.456		1.04905	38.575	1.04905	31.5761	1.04905	12.7156
3438.86	0.84537	0.88692	0.84362	0.91181	0.97657		3438.86	0.75867	0.79548	0.78373	0.91181	0.97893		3438.86	0.91181	0.81831	0.92618	0.92506	0.96468		10.42	44.5143	26.3429	19.3143	27.7143		67.6801	-9.465	0.97396	70.0493	-10.274	0.97602	72.314	-6.321	0.96997		93.9857	-7.265	91.6075	-10.801	89.0565	-10.46		1.05305	38.555	1.05305	31.5214	1.05305	12.699
3436.8	0.84445	0.88599	0.84242	0.91116	0.97637		3436.8	0.75612	0.79423	0.78211	0.91116	0.9789		3436.8	0.91116	0.81717	0.92638	0.92543	0.96456		10.44	39.4857	23.2571	18.8	32.2857		67.6578	-9.478	0.97379	70.2837	-10.285	0.97585	72.494	-6.326	0.96989		94.12	-7.274	91.789	-10.799	89.2339	-10.465		1.05706	38.5352	1.05706	31.467	1.05706	12.6826
3434.74	0.84386	0.88482	0.84144	0.91078	0.97619		3434.74	0.75352	0.79227	0.78041	0.91078	0.97894		3434.74	0.91078	0.81586	0.92631	0.92538	0.9646		10.46	36.1714	24.6286	21.6	33.1429		68.1421	-9.491	0.97363	70.2578	-10.294	0.97569	72.5221	-6.33	0.96974		94.2178	-7.283	92.1332	-10.798	89.4047	-10.47		1.06106	38.5153	1.06106	31.4129	1.06106	12.6663
3432.67	0.84346	0.88368	0.84059	0.91062	0.97605		3432.67	0.75078	0.7896	0.77805	0.91062	0.97896		3432.67	0.91062	0.81498	0.926	0.92483	0.9647		10.48	39.3143	28.9143	23.3714	30.2286		68.1882	-9.504	0.97352	70.4872	-10.302	0.9756	72.8831	-6.335	0.96959		94.2851	-7.291	92.0621	-10.795	89.7719	-10.475		1.06507	38.4956	1.06507	31.3592	1.06507	12.6502
3430.61	0.84296	0.88283	0.83953	0.91087	0.97595		3430.61	0.74795	0.78669	0.77529	0.91087	0.97892		3430.61	0.91087	0.81458	0.92577	0.92422	0.96486		10.5	46.9714	31.1429	25.2571	24.0571		68.39	-9.517	0.97341	70.6736	-10.311	0.9755	73.1187	-6.34	0.96952		94.6408	-7.298	92.2742	-10.792	89.7591	-10.479		1.06907	38.476	1.06907	31.3057	1.06907	12.6343
3428.55	0.84222	0.88234	0.83809	0.91115	0.97587		3428.55	0.74532	0.78392	0.77236	0.91115	0.97892		3428.55	0.91115	0.81422	0.92583	0.92364	0.96517		10.52	45.8857	29.4286	25.4857	27.3714		68.4055	-9.53	0.97323	70.9741	-10.321	0.97534	73.1185	-6.344	0.96948		94.7671	-7.307	92.3935	-10.79	90.0032	-10.483		1.07307	38.4565	1.07307	31.2526	1.07307	12.6186
3426.49	0.84112	0.88173	0.83632	0.91093	0.97583		3426.49	0.74297	0.78137	0.76928	0.91093	0.97894		3426.49	0.91093	0.81355	0.92579	0.92289	0.96547		10.54	46.4	25.3714	26.6286	27.0857		68.6223	-9.543	0.97309	70.9857	-10.329	0.97517	73.3316	-6.349	0.96938		94.9734	-7.316	92.7252	-10.789	89.9475	-10.488		1.07708	38.437	1.07708	31.1997	1.07708	12.6031
3424.43	0.83961	0.88076	0.83446	0.91048	0.97581		3424.43	0.74084	0.77931	0.76651	0.91048	0.97881		3424.43	0.91048	0.81267	0.92542	0.92219	0.96547		10.56	46.5143	24.6286	22.6857	28.8571		68.9077	-9.556	0.97297	71.1028	-10.336	0.9751	73.3632	-6.354	0.96924		94.9537	-7.324	92.8862	-10.786	90.3798	-10.492		1.08108	38.4176	1.08108	31.1472	1.08108	12.5878
3422.36	0.83815	0.87963	0.83287	0.91015	0.97582		3422.36	0.73895	0.77802	0.76459	0.91015	0.97845		3422.36	0.91015	0.8117	0.92503	0.92181	0.96518		10.58	48.1143	22.7429	18.3429	23.7143		69.0812	-9.569	0.97285	71.2803	-10.344	0.97501	73.8349	-6.359	0.96915		95.2333	-7.331	92.94	-10.782	90.5199	-10.494		1.08509	38.3984	1.08509	31.095	1.08509	12.5726
3420.3	0.83734	0.87842	0.83194	0.90974	0.97585		3420.3	0.73725	0.77702	0.7633	0.90974	0.97809		3420.3	0.90974	0.81073	0.92499	0.92167	0.96501		10.6	43.3143	26.0571	17.8286	27.4286		69.1568	-9.582	0.97264	71.5559	-10.352	0.97483	73.8069	-6.364	0.96909		95.4377	-7.339	93.0978	-10.779	90.6466	-10.496		1.08909	38.3792	1.08909	31.043	1.08909	12.5576
3418.24	0.83712	0.87725	0.83185	0.90927	0.97589		3418.24	0.73544	0.77557	0.76197	0.90927	0.97785		3418.24	0.90927	0.81025	0.92518	0.92151	0.96506		10.62	43.3143	26.9714	20.8571	26.9143		69.1907	-9.594	0.97247	71.7715	-10.361	0.97463	74.0643	-6.369	0.96897		95.6806	-7.348	93.296	-10.777	90.7119	-10.499		1.09309	38.36	1.09309	30.9914	1.09309	12.5427
3416.18	0.83693	0.8765	0.83223	0.90904	0.97595		3416.18	0.73332	0.77368	0.76025	0.90904	0.97767		3416.18	0.90904	0.81027	0.92528	0.92121	0.96518		10.64	42.4571	27.8286	21.9429	27.7143		69.4737	-9.605	0.97236	71.7691	-10.368	0.97451	74.0133	-6.375	0.96881		95.701	-7.356	93.6237	-10.773	90.8077	-10.5		1.0971	38.341	1.0971	30.94	1.0971	12.5281
3414.12	0.83659	0.87676	0.83267	0.9091	0.97601		3414.12	0.73105	0.7718	0.75826	0.9091	0.97763		3414.12	0.9091	0.81048	0.92533	0.92103	0.9654		10.66	41.4857	27.0286	22.0571	27.8286		69.6993	-9.617	0.97221	71.9462	-10.376	0.97443	74.4014	-6.381	0.96868		95.78	-7.364	93.5406	-10.768	91.1734	-10.501		1.1011	38.322	1.1011	30.889	1.1011	12.5136
3412.06	0.83628	0.87786	0.83301	0.90918	0.97607		3412.06	0.72873	0.76986	0.75607	0.90918	0.9777		3412.06	0.90918	0.81075	0.92548	0.92125	0.9657		10.68	38.2857	24.1143	20.2857	32.5143		69.9397	-9.63	0.97203	72.1323	-10.385	0.97429	74.6165	-6.386	0.96866		96.0764	-7.373	93.8247	-10.764	91.3064	-10.502		1.10511	38.3032	1.10511	30.8382	1.10511	12.4992
3410	0.83586	0.87866	0.83306	0.90896	0.97612		3410	0.7263	0.76767	0.75365	0.90896	0.97771		3410	0.90896	0.81079	0.92558	0.92177	0.96595		10.7	41.1429	21.5429	22.0571	34.8		69.8737	-9.641	0.97187	72.5116	-10.392	0.97412	74.6929	-6.391	0.96858		96.2622	-7.382	93.8359	-10.761	91.4433	-10.504		1.10911	38.2844	1.10911	30.7877	1.10911	12.4851
3407.93	0.83518	0.87865	0.83271	0.90841	0.97616		3407.93	0.72384	0.76552	0.75114	0.90841	0.97763		3407.93	0.90841	0.81068	0.92541	0.92231	0.96612		10.72	44.9143	21.4857	22.1143	31.8286		70.135	-9.653	0.97177	72.4352	-10.4	0.97399	74.8055	-6.398	0.96845		96.4282	-7.391	94.2667	-10.757	91.4907	-10.506		1.11311	38.2657	1.11311	30.7375	1.11311	12.4711
3405.87	0.83452	0.87827	0.83213	0.90735	0.97619		3405.87	0.72155	0.76383	0.74886	0.90735	0.97752		3405.87	0.90735	0.81063	0.925	0.92269	0.96622		10.74	45.5429	30.5714	20	26.8571		70.2185	-9.665	0.97161	72.6457	-10.407	0.97393	74.8645	-6.403	0.96827		96.4079	-7.4	94.3173	-10.752	91.7435	-10.506		1.11712	38.2471	1.11712	30.6876	1.11712	12.4572
3403.81	0.8344	0.87791	0.83175	0.90592	0.9762		3403.81	0.71949	0.76265	0.74687	0.90592	0.9774		3403.81	0.90592	0.81058	0.92464	0.92299	0.9662		10.76	46.8	34.8571	17.5429	26.6857		70.6372	-9.679	0.9714	72.7016	-10.415	0.9738	75.2966	-6.408	0.96819		96.7037	-7.408	94.4671	-10.747	91.9412	-10.507		1.12112	38.2285	1.12112	30.638	1.12112	12.4435
3401.75	0.8349	0.87756	0.8317	0.90468	0.97618		3401.75	0.71743	0.76165	0.74493	0.90468	0.97719		3401.75	0.90468	0.81043	0.9245	0.92334	0.96598		10.78	41.0286	34.8	19.1429	28.2857		70.6517	-9.692	0.97123	73.0786	-10.424	0.97364	75.3423	-6.412	0.96812		96.9184	-7.417	94.5526	-10.743	92.2057	-10.508		1.12513	38.2101	1.12513	30.5887	1.12513	12.43
3399.69	0.83544	0.87693	0.83145	0.90373	0.97614		3399.69	0.71527	0.76059	0.74298	0.90373	0.97688		3399.69	0.90373	0.81003	0.92443	0.92366	0.96566		10.8	37.4286	24.5143	21.6571	30.2286		70.8155	-9.705	0.97112	73.2236	-10.432	0.97348	75.5723	-6.418	0.96802		97.1792	-7.426	94.7828	-10.738	92.1578	-10.51		1.12913	38.1917	1.12913	30.5396	1.12913	12.4166
3397.63	0.83564	0.87606	0.83075	0.90303	0.97607		3397.63	0.71338	0.75945	0.74122	0.90303	0.97666		3397.63	0.90303	0.80947	0.9242	0.92396	0.96553		10.82	35.6571	22.6857	23.2	26.0571		70.8788	-9.719	0.97097	73.2539	-10.441	0.9734	75.5319	-6.425	0.96787		97.1278	-7.434	95.0841	-10.733	92.3753	-10.511		1.13313	38.1734	1.13313	30.4909	1.13313	12.4033
3395.56	0.83578	0.87536	0.82996	0.90285	0.97598		3395.56	0.71187	0.75804	0.73953	0.90285	0.97661		3395.56	0.90285	0.80925	0.92413	0.92439	0.96557		10.84	41.4857	23.3714	22.1143	24.9714		71.1031	-9.733	0.97077	73.4368	-10.45	0.97332	75.9411	-6.43	0.9678		97.2685	-7.442	95.0902	-10.728	92.4847	-10.513		1.13714	38.1552	1.13714	30.4424	1.13714	12.3903
3393.5	0.83606	0.87492	0.82938	0.90317	0.97586		3393.5	0.71036	0.75616	0.73769	0.90317	0.97659		3393.5	0.90317	0.80949	0.92459	0.92478	0.96556		10.86	47.2	30.7429	18.1714	24.2286		71.4009	-9.745	0.97061	73.6325	-10.459	0.97317	76.0763	-6.435	0.96774		97.5403	-7.45	95.301	-10.724	92.8231	-10.516		1.14114	38.1371	1.14114	30.3941	1.14114	12.3773
3391.44	0.83618	0.87473	0.82914	0.90364	0.97571		3391.44	0.70876	0.7542	0.73577	0.90364	0.97652		3391.44	0.90364	0.8099	0.92533	0.9248	0.96554		10.88	43.5429	28.5714	19.9429	28.4		71.4432	-9.757	0.9705	73.9992	-10.468	0.97303	76.233	-6.441	0.96765		97.7694	-7.459	95.3056	-10.72	92.9418	-10.519		1.14515	38.119	1.14515	30.3462	1.14515	12.3645
3389.38	0.83585	0.87494	0.82909	0.90409	0.97554		3389.38	0.7073	0.75279	0.734	0.90409	0.97642		3389.38	0.90409	0.81032	0.9259	0.92439	0.96561		10.9	39.4857	28.1143	22	28.1143		71.6099	-9.768	0.97032	73.9363	-10.475	0.97296	76.3017	-6.448	0.96752		97.8924	-7.467	95.785	-10.716	93.0277	-10.521		1.14915	38.101	1.14915	30.2985	1.14915	12.3519
3387.32	0.83532	0.87552	0.82905	0.90465	0.97535		3387.32	0.70614	0.75186	0.73241	0.90465	0.97627		3387.32	0.90465	0.81069	0.92627	0.92391	0.96565		10.92	40.1143	23.7143	21.4286	29.5429		71.5821	-9.78	0.97013	74.1725	-10.484	0.97287	76.3982	-6.453	0.96738		97.9245	-7.474	95.8165	-10.71	93.165	-10.523		1.15315	38.0832	1.15315	30.2511	1.15315	12.3394
3385.26	0.83507	0.87601	0.82903	0.90513	0.97514		3385.26	0.70511	0.75095	0.73074	0.90513	0.97598		3385.26	0.90513	0.81081	0.92659	0.92362	0.96556		10.94	44.1143	23.9429	20.8571	29.1429		72.0386	-9.791	0.96996	74.1642	-10.493	0.97269	76.7969	-6.459	0.96729		98.171	-7.48	96.0026	-10.705	93.3453	-10.525		1.15716	38.0653	1.15716	30.204	1.15716	12.327
3383.19	0.83502	0.8758	0.82896	0.90509	0.97492		3383.19	0.70398	0.74976	0.72908	0.90509	0.9756		3383.19	0.90509	0.81054	0.92691	0.92355	0.96548		10.96	45.2571	24.2857	26.4571	26.6286		72.1324	-9.801	0.96986	74.6197	-10.501	0.97252	76.8782	-6.465	0.9672		98.372	-7.487	95.9923	-10.701	93.6979	-10.527		1.16116	38.0476	1.16116	30.1572	1.16116	12.3148
3381.13	0.83489	0.87492	0.82867	0.90483	0.9747		3381.13	0.70288	0.74834	0.72764	0.90483	0.97527		3381.13	0.90483	0.81021	0.92718	0.92359	0.96562		10.98	45.2571	24.9714	24.8	28.8		72.3723	-9.812	0.96971	74.6729	-10.509	0.97243	77.0544	-6.472	0.96705		98.6535	-7.494	96.3325	-10.697	93.69	-10.528		1.16517	38.0299	1.16517	30.1106	1.16517	12.3027
3379.07	0.8347	0.874	0.82808	0.90481	0.97448		3379.07	0.7016	0.74663	0.72612	0.90481	0.975		3379.07	0.90481	0.81006	0.9274	0.92374	0.96579		11	45.2	21.3714	17.5429	30.1714		72.3592	-9.823	0.96953	74.8052	-10.516	0.97237	77.0186	-6.478	0.96695		98.598	-7.5	96.5568	-10.693	93.8936	-10.529		1.16917	38.0123	1.16917	30.0643	1.16917	12.2908
3377.01	0.83471	0.87355	0.82738	0.90493	0.97427		3377.01	0.69981	0.74455	0.72443	0.90493	0.97471		3377.01	0.90493	0.80995	0.92729	0.92393	0.96575		11.02	40.6286	19.8286	13.3143	29.0857		72.526	-9.832	0.96936	74.8998	-10.525	0.97224	77.4282	-6.483	0.96685		98.8521	-7.506	96.6024	-10.689	93.8549	-10.531		1.17317	37.9948	1.17317	30.0182	1.17317	12.279
3374.95	0.83508	0.87368	0.82691	0.90483	0.97407		3374.95	0.69785	0.74255	0.72282	0.90483	0.97438		3374.95	0.90483	0.80975	0.9266	0.92399	0.96559		11.04	44.9714	22.3429	22.4571	22.9714		72.8202	-9.841	0.96923	75.1324	-10.533	0.97208	77.5751	-6.49	0.96679		99.0136	-7.514	96.7799	-10.686	94.2968	-10.533		1.17718	37.9774	1.17718	29.9724	1.17718	12.2673
3372.89	0.8358	0.87417	0.82676	0.9045	0.97388		3372.89	0.69615	0.74124	0.72138	0.9045	0.97411		3372.89	0.9045	0.80958	0.92553	0.92405	0.96546		11.06	43.4286	22.4571	25.4286	26.9143		73.0334	-9.85	0.96905	75.4617	-10.539	0.97196	77.7935	-6.497	0.96666		99.2902	-7.521	96.8493	-10.684	94.4181	-10.534		1.18118	37.9601	1.18118	29.9269	1.18118	12.2558
3370.82	0.83686	0.87478	0.82685	0.90426	0.97371		3370.82	0.69489	0.74062	0.72018	0.90426	0.97394		3370.82	0.90426	0.8097	0.92462	0.92445	0.96547		11.08	41.3714	20.8571	22.5143	25.6571		73.0954	-9.859	0.96882	75.4822	-10.545	0.97187	77.7951	-6.504	0.96649		99.3519	-7.527	97.2631	-10.681	94.548	-10.536		1.18519	37.9428	1.18519	29.8816	1.18519	12.2444
3368.76	0.83825	0.87542	0.82731	0.90424	0.97357		3368.76	0.69388	0.74044	0.71931	0.90424	0.97379		3368.76	0.90424	0.81022	0.9243	0.92537	0.96552		11.1	40.9714	23.8857	15.2571	27.0286		73.1951	-9.868	0.96865	75.6688	-10.553	0.97172	77.9743	-6.511	0.96641		99.4633	-7.534	97.306	-10.678	94.6227	-10.538		1.18919	37.9256	1.18919	29.8366	1.18919	12.2331
3366.7	0.83971	0.87603	0.82825	0.90434	0.97345		3366.7	0.69291	0.7405	0.71886	0.90434	0.97364		3366.7	0.90434	0.81104	0.92473	0.92665	0.96558		11.12	39.4857	29.0857	19.7143	30.5714		73.3609	-9.876	0.96854	75.6429	-10.56	0.97152	78.2843	-6.518	0.96637		99.645	-7.541	97.481	-10.676	94.7641	-10.54		1.19319	37.9084	1.19319	29.7918	1.19319	12.2219
3364.64	0.84078	0.8764	0.82938	0.90477	0.97335		3364.64	0.69209	0.74049	0.7186	0.90477	0.97349		3364.64	0.90477	0.8121	0.9257	0.92784	0.96563		11.14	39.3143	31.2	26.6857	38.3429		73.605	-9.884	0.96838	76.1358	-10.567	0.97137	78.4357	-6.526	0.96627		99.8781	-7.548	97.4899	-10.674	95.0998	-10.541		1.1972	37.8914	1.1972	29.7473	1.1972	12.2109
3362.58	0.84124	0.87652	0.83027	0.90558	0.97329		3362.58	0.6913	0.73994	0.71802	0.90558	0.97311		3362.58	0.90558	0.81324	0.92682	0.92868	0.96552		11.16	32.6286	30.3429	26.6857	35.1429		73.9144	-9.893	0.96819	76.1739	-10.573	0.97128	78.5554	-6.534	0.96613		100.114	-7.554	97.8554	-10.672	95.243	-10.543		1.2012	37.8744	1.2012	29.7031	1.2012	12.2
3360.52	0.84141	0.87673	0.83103	0.90631	0.97325		3360.52	0.69045	0.73876	0.71696	0.90631	0.97259		3360.52	0.90631	0.81436	0.92787	0.92939	0.96533		11.18	39.7143	32.6857	25.3714	29.0286		73.8431	-9.901	0.96805	76.4026	-10.58	0.97118	78.5747	-6.541	0.96602		100.082	-7.561	97.9852	-10.67	95.3777	-10.546		1.20521	37.8575	1.20521	29.6591	1.20521	12.1892
3358.45	0.84201	0.8773	0.83203	0.90665	0.97323		3358.45	0.68987	0.73738	0.7156	0.90665	0.9723		3358.45	0.90665	0.81533	0.92874	0.93003	0.96532		11.2	38.8571	27.3714	22.3429	23.1429		74.1058	-9.908	0.96796	76.3692	-10.587	0.97104	78.8921	-6.548	0.96596		100.314	-7.567	98.1714	-10.669	95.4256	-10.547		1.20921	37.8407	1.20921	29.6154	1.20921	12.1785
3356.39	0.84333	0.87816	0.8332	0.90655	0.97324		3356.39	0.68963	0.73627	0.71428	0.90655	0.97233		3356.39	0.90655	0.81604	0.92933	0.9305	0.96554		11.22	47.7143	25.2	22.7429	24.4		74.1071	-9.917	0.96778	76.6409	-10.592	0.97089	79.0502	-6.555	0.96588		100.449	-7.574	98.2692	-10.666	95.6924	-10.549		1.21321	37.8239	1.21321	29.5719	1.21321	12.168
3354.33	0.845	0.87911	0.83415	0.90621	0.97326		3354.33	0.6893	0.73569	0.71327	0.90621	0.97247		3354.33	0.90621	0.81658	0.92971	0.93091	0.96588		11.24	41.8286	28.9143	16.6286	27.6		74.5619	-9.925	0.96758	76.9153	-10.598	0.97081	79.2903	-6.562	0.9657		100.816	-7.581	98.3981	-10.662	95.869	-10.551		1.21722	37.8073	1.21722	29.5286	1.21722	12.1576
3352.27	0.84664	0.88021	0.83461	0.90578	0.9733		3352.27	0.68864	0.73559	0.71253	0.90578	0.97252		3352.27	0.90578	0.81702	0.92984	0.93117	0.96624		11.26	40.1143	27.2	14.5143	27.1429		74.623	-9.932	0.96745	77.0126	-10.605	0.9707	79.2869	-6.569	0.96556		100.808	-7.587	98.7346	-10.657	96.1414	-10.552		1.22122	37.7906	1.22122	29.4856	1.22122	12.1473
3350.21	0.84817	0.88144	0.83485	0.90529	0.97335		3350.21	0.68795	0.73561	0.71186	0.90529	0.97238		3350.21	0.90529	0.81733	0.92962	0.93121	0.96652		11.28	36.4571	19.7143	18.4	28.2857		74.761	-9.94	0.96734	77.1036	-10.612	0.97053	79.5174	-6.576	0.96549		100.971	-7.594	98.8609	-10.653	96.1146	-10.553		1.22523	37.7741	1.22523	29.4429	1.22523	12.1371
3348.15	0.84949	0.88249	0.83525	0.90511	0.9734		3348.15	0.68743	0.7354	0.71097	0.90511	0.97212		3348.15	0.90511	0.81757	0.92912	0.93107	0.96673		11.3	41.0286	17.5429	21.7143	31.7143		74.819	-9.949	0.96718	77.1883	-10.619	0.9704	79.7554	-6.584	0.96544		101.091	-7.601	98.9981	-10.649	96.3049	-10.553		1.22923	37.7576	1.22923	29.4004	1.22923	12.1271
3346.08	0.85052	0.88316	0.83574	0.90537	0.97346		3346.08	0.68691	0.7349	0.70979	0.90537	0.97199		3346.08	0.90537	0.81776	0.92843	0.93076	0.96698		11.32	45.8286	23.3714	20.2286	33.8857		75.0029	-9.957	0.96698	77.6427	-10.625	0.9703	80.0077	-6.592	0.96531		101.394	-7.608	99.0008	-10.644	96.4328	-10.553		1.23323	37.7413	1.23323	29.3581	1.23323	12.1171
3344.02	0.85143	0.88353	0.83637	0.90564	0.97352		3344.02	0.68649	0.73438	0.70864	0.90564	0.97206		3344.02	0.90564	0.81778	0.92772	0.93049	0.96737		11.34	45.9429	23.6571	15.3143	28.8		75.3792	-9.965	0.96683	77.7186	-10.632	0.97023	80.0522	-6.601	0.96515		101.571	-7.614	99.3413	-10.638	96.7674	-10.553		1.23724	37.7249	1.23724	29.3161	1.23724	12.1073
3341.96	0.85256	0.88386	0.83727	0.90587	0.97357		3341.96	0.68654	0.73385	0.7078	0.90587	0.97223		3341.96	0.90587	0.8178	0.9274	0.93067	0.96786		11.36	42.2286	22.8	20.9143	27.5429		75.4166	-9.973	0.96673	77.8988	-10.638	0.97013	80.1134	-6.609	0.96505		101.564	-7.62	99.5053	-10.632	96.8735	-10.552		1.24124	37.7087	1.24124	29.2743	1.24124	12.0975
3339.9	0.85409	0.8844	0.83813	0.90633	0.97361		3339.9	0.68689	0.73309	0.70725	0.90633	0.97232		3339.9	0.90633	0.81812	0.92767	0.93138	0.96829		11.38	39.1429	25.4286	25.7143	30.5143		75.5735	-9.983	0.96655	77.8449	-10.643	0.96998	80.3615	-6.617	0.96498		101.762	-7.625	99.7536	-10.627	96.9489	-10.551		1.24525	37.6925	1.24525	29.2327	1.24525	12.0879
3337.84	0.85583	0.88535	0.83879	0.90696	0.97363		3337.84	0.68696	0.73236	0.70691	0.90696	0.97239		3337.84	0.90696	0.81877	0.92845	0.93237	0.96866		11.4	40.8571	28.4	26.0571	30.2286		75.5639	-9.992	0.96634	78.2095	-10.647	0.96991	80.5818	-6.626	0.96486		101.949	-7.631	99.7169	-10.621	97.1212	-10.551		1.24925	37.6764	1.24925	29.1914	1.24925	12.0784
3335.78	0.85775	0.88686	0.83947	0.90757	0.97364		3335.78	0.68673	0.73201	0.70663	0.90757	0.9725		3335.78	0.90757	0.81964	0.92955	0.93343	0.96904		11.42	40.2857	30.2286	21.6571	28.1143		75.9499	-10.001	0.96618	78.37	-10.652	0.96985	80.8054	-6.635	0.96467		102.329	-7.636	99.9441	-10.613	97.3104	-10.551		1.25325	37.6604	1.25325	29.1504	1.25325	12.069
3333.71	0.85999	0.88877	0.84057	0.90821	0.97364		3333.71	0.68642	0.73199	0.70628	0.90821	0.97255		3333.71	0.90821	0.82063	0.93071	0.93454	0.96937		11.44	38.8571	22.4	23.0286	29.4857		76.0905	-10.01	0.96609	78.5905	-10.657	0.96968	80.7683	-6.642	0.96454		102.258	-7.641	100.19	-10.607	97.6657	-10.549		1.25726	37.6444	1.25726	29.1095	1.25726	12.0597
3331.65	0.86228	0.8907	0.84226	0.90916	0.97362		3331.65	0.68607	0.73215	0.70583	0.90916	0.97242		3331.65	0.90916	0.82171	0.93154	0.93556	0.96951		11.46	42.7429	21.8286	24.8	30.5714		76.3474	-10.019	0.96593	78.6075	-10.663	0.96948	80.9967	-6.65	0.9645		102.455	-7.645	100.404	-10.6	97.6095	-10.547		1.26126	37.6285	1.26126	29.0689	1.26126	12.0505
3329.59	0.86429	0.89217	0.84413	0.91029	0.97358		3329.59	0.68583	0.7323	0.7053	0.91029	0.97227		3329.59	0.91029	0.8226	0.93163	0.9361	0.96955		11.48	43.8286	26.7429	23.6571	27.0857		76.3281	-10.029	0.96573	78.7401	-10.667	0.96937	81.2111	-6.658	0.9644		102.566	-7.65	100.454	-10.594	97.8498	-10.546		1.26527	37.6127	1.26527	29.0286	1.26527	12.0414
3327.53	0.86594	0.89291	0.84585	0.91126	0.97353		3327.53	0.68589	0.73206	0.70484	0.91126	0.97233		3327.53	0.91126	0.82306	0.93129	0.93607	0.96967		11.5	44.6857	30.6286	21.5429	28.8571		76.5298	-10.037	0.96563	79.0775	-10.673	0.9693	81.5149	-6.666	0.96425		102.915	-7.655	100.546	-10.587	97.8265	-10.546		1.26927	37.5969	1.26927	28.9884	1.26927	12.0325
3325.47	0.8672	0.89307	0.84731	0.912	0.97347		3325.47	0.68624	0.73129	0.70449	0.912	0.97242		3325.47	0.912	0.82358	0.93131	0.93595	0.96975		11.52	39.8286	25.3714	20.8	36.1143		76.7124	-10.045	0.96552	79.2696	-10.678	0.96918	81.5032	-6.673	0.96409		103.027	-7.66	100.82	-10.581	98.284	-10.545		1.27327	37.5813	1.27327	28.9485	1.27327	12.0236
3323.41	0.86813	0.89307	0.8484	0.91257	0.97339		3323.41	0.68669	0.73039	0.70423	0.91257	0.97227		3323.41	0.91257	0.8245	0.93191	0.93592	0.96954		11.54	44.5143	27.0857	19.3143	34.9714		76.9927	-10.054	0.96534	79.4025	-10.683	0.969	81.6332	-6.679	0.96401		103.061	-7.665	101.036	-10.575	98.3737	-10.545		1.27728	37.5656	1.27728	28.9088	1.27728	12.0148
3321.34	0.86887	0.89337	0.8492	0.9129	0.9733		3321.34	0.68707	0.72985	0.70418	0.9129	0.97192		3321.34	0.9129	0.82557	0.93272	0.93588	0.96913		11.56	43.8286	27.3143	21.2571	27.2		77.0829	-10.063	0.96513	79.4283	-10.687	0.96887	81.8206	-6.686	0.96394		103.236	-7.67	101.216	-10.569	98.4924	-10.546		1.28128	37.5501	1.28128	28.8694	1.28128	12.0061
3319.28	0.86966	0.8941	0.84977	0.9128	0.9732		3319.28	0.68727	0.72978	0.70428	0.9128	0.97155		3319.28	0.9128	0.82657	0.9334	0.9359	0.96875		11.58	44.7429	26.1714	24.4	26.4		77.1656	-10.072	0.96497	79.6678	-10.692	0.96881	82.0788	-6.694	0.96379		103.464	-7.677	101.203	-10.562	98.6067	-10.548		1.28529	37.5346	1.28529	28.8301	1.28529	11.9976
3317.22	0.87076	0.89519	0.8501	0.91243	0.9731		3317.22	0.68712	0.73021	0.70434	0.91243	0.97124		3317.22	0.91243	0.82739	0.93376	0.93597	0.96843		11.6	50.8	22.5714	25.7143	27.0286		77.3152	-10.08	0.96486	79.8621	-10.698	0.9687	82.2749	-6.702	0.96363		103.769	-7.682	101.443	-10.556	98.7333	-10.548		1.28929	37.5192	1.28929	28.7911	1.28929	11.9891
3315.16	0.87238	0.89663	0.85054	0.91214	0.973		3315.16	0.68669	0.73123	0.70437	0.91214	0.97094		3315.16	0.91214	0.82789	0.93364	0.93598	0.96806		11.62	51.0286	25.5429	21.3143	28.9714		77.538	-10.089	0.96465	80.1252	-10.703	0.96851	82.2477	-6.709	0.96357		103.715	-7.687	101.629	-10.55	99.0998	-10.546		1.29329	37.5039	1.29329	28.7523	1.29329	11.9807
3313.1	0.87435	0.89815	0.85128	0.9122	0.9729		3313.1	0.6862	0.73248	0.7044	0.9122	0.97071		3313.1	0.9122	0.8278	0.93314	0.93597	0.96778		11.64	42.7429	26.1714	16.9714	28.7429		77.8919	-10.098	0.96447	80.0921	-10.708	0.96836	82.4912	-6.716	0.96353		103.998	-7.692	101.924	-10.545	99.1984	-10.545		1.2973	37.4886	1.2973	28.7138	1.2973	11.9724
3311.04	0.87634	0.89929	0.85231	0.91253	0.9728		3311.04	0.6857	0.73336	0.70438	0.91253	0.97075		3311.04	0.91253	0.8269	0.93265	0.93585	0.96777		11.66	30.4	22.7429	21.4857	32.4		77.8437	-10.105	0.96433	80.328	-10.713	0.96829	82.6585	-6.724	0.96341		103.998	-7.698	101.865	-10.539	99.3663	-10.545		1.3013	37.4734	1.3013	28.6754	1.3013	11.9642
3308.97	0.87807	0.9	0.8536	0.91287	0.97271		3308.97	0.68524	0.73385	0.70431	0.91287	0.97096		3308.97	0.91287	0.82562	0.93247	0.93563	0.96786		11.68	33.2	20.9714	24.1143	25.3714		78.1099	-10.112	0.96425	80.5172	-10.718	0.96822	82.9907	-6.731	0.96324		104.423	-7.704	102.095	-10.533	99.3642	-10.543		1.30531	37.4582	1.30531	28.6373	1.30531	11.9561
3306.91	0.87928	0.90057	0.85482	0.91326	0.97263		3306.91	0.68502	0.73428	0.70434	0.91326	0.97102		3306.91	0.91326	0.8246	0.93252	0.93536	0.96782		11.7	42.7429	23.4286	23.3143	22.5143		78.0325	-10.118	0.96405	80.7949	-10.724	0.96808	82.9261	-6.738	0.96312		104.47	-7.71	102.286	-10.529	99.671	-10.542		1.30931	37.4432	1.30931	28.5994	1.30931	11.9481
3304.85	0.87992	0.90105	0.85567	0.91366	0.97255		3304.85	0.68506	0.73457	0.70447	0.91366	0.97082		3304.85	0.91366	0.824	0.93252	0.93505	0.96764		11.72	50.3429	26.9714	14.5714	21.5429		78.5432	-10.125	0.96386	80.8425	-10.728	0.96794	83.1613	-6.746	0.96305		104.617	-7.715	102.573	-10.524	99.8522	-10.541		1.31331	37.4282	1.31331	28.5617	1.31331	11.9402
3302.79	0.88029	0.90143	0.8562	0.91376	0.97249		3302.79	0.68528	0.7344	0.70455	0.91376	0.97052		3302.79	0.91376	0.82389	0.93241	0.93469	0.96745		11.74	49.9429	25.8857	19.1429	22.1714		78.6046	-10.131	0.96372	80.9588	-10.732	0.96788	83.2693	-6.753	0.96293		104.699	-7.721	102.675	-10.519	100.097	-10.541		1.31732	37.4132	1.31732	28.5242	1.31732	11.9323
3300.73	0.88085	0.90203	0.85672	0.91356	0.97243		3300.73	0.6856	0.73379	0.70461	0.91356	0.97026		3300.73	0.91356	0.82462	0.93226	0.93454	0.96738		11.76	38.0571	27.8286	22.1714	20.7429		78.7206	-10.138	0.9636	81.1154	-10.737	0.96781	83.6007	-6.761	0.96279		104.987	-7.726	102.747	-10.512	100.077	-10.541		1.32132	37.3983	1.32132	28.487	1.32132	11.9246
3298.67	0.88198	0.90313	0.85753	0.91328	0.97238		3298.67	0.68578	0.73327	0.70498	0.91328	0.97005		3298.67	0.91328	0.82618	0.9321	0.93492	0.96752		11.78	35.3143	30.8	26.4571	23.4286		78.8006	-10.145	0.96338	81.3815	-10.742	0.96767	83.7479	-6.769	0.96266		105.251	-7.732	102.927	-10.506	100.268	-10.539		1.32533	37.3835	1.32533	28.4499	1.32533	11.9169
3296.6	0.88364	0.90456	0.85875	0.91305	0.97234		3296.6	0.68572	0.73314	0.70563	0.91305	0.96992		3296.6	0.91305	0.82794	0.93196	0.93582	0.96778		11.8	39.7714	31.7143	21.8857	26.6857		78.9613	-10.152	0.96319	81.622	-10.747	0.96753	83.795	-6.777	0.9626		105.247	-7.736	103.131	-10.5	100.473	-10.538		1.32933	37.3688	1.32933	28.4131	1.32933	11.9094
3294.54	0.88551	0.90608	0.86033	0.91285	0.9723		3294.54	0.68562	0.73313	0.70617	0.91285	0.96982		3294.54	0.91285	0.82933	0.93209	0.93691	0.968		11.82	47.4857	26.9143	22.2857	29.7143		79.3341	-10.158	0.96308	81.5877	-10.751	0.96747	83.9365	-6.785	0.96251		105.44	-7.741	103.434	-10.494	100.744	-10.538		1.33333	37.3541	1.33333	28.3765	1.33333	11.9019
3292.48	0.88732	0.90756	0.86197	0.91275	0.97227		3292.48	0.68559	0.733	0.70626	0.91275	0.96972		3292.48	0.91275	0.83039	0.93266	0.93809	0.96816		11.84	40.7429	23.0857	21.4286	31.0857		79.4228	-10.163	0.96299	81.7987	-10.756	0.96745	84.1662	-6.793	0.96233		105.478	-7.746	103.428	-10.486	100.829	-10.537		1.33734	37.3395	1.33734	28.34	1.33734	11.8945
3290.42	0.88875	0.90878	0.86314	0.91295	0.97224		3290.42	0.68574	0.73274	0.70588	0.91295	0.96967		3290.42	0.91295	0.83128	0.93347	0.9392	0.96835		11.86	41.0857	23.8286	18.1143	26.8571		79.5823	-10.169	0.96278	81.9344	-10.76	0.96735	84.4878	-6.801	0.96216		105.925	-7.751	103.628	-10.479	100.898	-10.536		1.34134	37.3249	1.34134	28.3038	1.34134	11.8872
3288.36	0.88976	0.9095	0.86366	0.91338	0.97221		3288.36	0.68603	0.73231	0.70514	0.91338	0.9696		3288.36	0.91338	0.83183	0.9342	0.9399	0.96851		11.88	41.0286	28.8	19.2	19.3143		79.5916	-10.173	0.96259	82.3298	-10.764	0.96718	84.4197	-6.808	0.96205		105.922	-7.755	103.713	-10.472	101.071	-10.535		1.34535	37.3104	1.34535	28.2678	1.34535	11.8799
3286.3	0.8906	0.90995	0.86394	0.91375	0.97217		3286.3	0.68629	0.73183	0.7043	0.91375	0.96935		3286.3	0.91375	0.83204	0.93478	0.94009	0.96849		11.9	46.7429	27.4857	18.2286	28		79.8951	-10.178	0.96247	82.279	-10.767	0.96708	84.6695	-6.814	0.96194		106.109	-7.76	104.108	-10.465	101.321	-10.535		1.34935	37.296	1.34935	28.232	1.34935	11.8728
3284.23	0.89129	0.91052	0.86433	0.9139	0.97213		3284.23	0.68626	0.73149	0.70378	0.9139	0.969		3284.23	0.9139	0.83223	0.93519	0.94011	0.96843		11.92	48.4	23.3714	19.5429	38.4571		80.0835	-10.183	0.96235	82.4366	-10.77	0.96703	84.711	-6.822	0.96181		106.169	-7.764	104.15	-10.457	101.633	-10.534		1.35335	37.2816	1.35335	28.1964	1.35335	11.8657
3282.17	0.89196	0.91124	0.86475	0.91369	0.97209		3282.17	0.6859	0.73148	0.70396	0.91369	0.96882		3282.17	0.91369	0.83247	0.93521	0.9403	0.96854		11.94	53.1429	20.9714	20.4571	37.3714		80.3452	-10.189	0.96213	82.5441	-10.773	0.96688	85.1275	-6.831	0.96165		106.51	-7.769	104.273	-10.448	101.573	-10.531		1.35736	37.2673	1.35736	28.161	1.35736	11.8587
3280.11	0.89289	0.9121	0.86527	0.91325	0.97204		3280.11	0.6856	0.73184	0.70469	0.91325	0.96888		3280.11	0.91325	0.8327	0.93497	0.94071	0.96884		11.96	46.6857	23.3714	24.0571	27.0857		80.3149	-10.196	0.96194	82.897	-10.776	0.96669	85.2213	-6.838	0.96155		106.749	-7.772	104.356	-10.44	101.833	-10.529		1.36136	37.2531	1.36136	28.1259	1.36136	11.8518
3278.05	0.89406	0.91307	0.86615	0.91283	0.97198		3278.05	0.68578	0.73235	0.70552	0.91283	0.96893		3278.05	0.91283	0.8328	0.93473	0.94123	0.9691		11.98	40.3429	27.4857	22.9714	23.0857		80.5254	-10.202	0.96183	83.0494	-10.778	0.96654	85.2884	-6.846	0.96152		106.745	-7.776	104.666	-10.433	101.804	-10.527		1.36537	37.2389	1.36537	28.0909	1.36537	11.845
3275.99	0.89513	0.9139	0.86726	0.9127	0.97191		3275.99	0.68646	0.73292	0.70622	0.9127	0.96883		3275.99	0.9127	0.8327	0.93463	0.94173	0.9692		12	41.2	28.2857	23.4286	23.3714		80.6632	-10.208	0.96172	83.0952	-10.78	0.9665	85.4071	-6.854	0.96141		106.915	-7.781	104.918	-10.425	102.264	-10.524		1.36937	37.2248	1.36937	28.0561	1.36937	11.8383
3273.93	0.89582	0.91436	0.86822	0.9131	0.97184		3273.93	0.68739	0.73338	0.70678	0.9131	0.96874		3273.93	0.9131	0.83249	0.93469	0.94197	0.96929		12.02	44.2857	26.7429	29.7143	27.8857		80.98	-10.214	0.96153	83.294	-10.782	0.96641	85.6529	-6.863	0.96126		106.994	-7.785	104.912	-10.417	102.305	-10.521		1.37337	37.2107	1.37337	28.0215	1.37337	11.8316
3271.86	0.8962	0.91446	0.86899	0.91369	0.97176		3271.86	0.68825	0.73359	0.70718	0.91369	0.96883		3271.86	0.91369	0.83234	0.93499	0.94181	0.96944		12.04	43.3143	23.6	26.5714	31.7143		81.0814	-10.22	0.96132	83.4394	-10.783	0.96623	85.9875	-6.871	0.96114		107.427	-7.789	105.129	-10.409	102.429	-10.519		1.37738	37.1968	1.37738	27.9871	1.37738	11.825
3269.8	0.8967	0.91462	0.86983	0.91397	0.97168		3269.8	0.68875	0.73376	0.70742	0.91397	0.96906		3269.8	0.91397	0.8324	0.93551	0.94157	0.9696		12.06	42.7429	20.1714	20.9143	31.6		81.1441	-10.225	0.96118	83.8177	-10.785	0.96607	85.9253	-6.879	0.96108		107.409	-7.792	105.208	-10.401	102.546	-10.519		1.38138	37.1828	1.38138	27.9529	1.38138	11.8185
3267.74	0.89733	0.91506	0.87072	0.91385	0.97159		3267.74	0.6889	0.73405	0.70748	0.91385	0.96937		3267.74	0.91385	0.83254	0.93603	0.94149	0.96971		12.08	46.4571	20.7429	18.1714	24.7429		81.2663	-10.23	0.96104	83.7505	-10.786	0.96598	86.192	-6.887	0.961		107.633	-7.797	105.65	-10.393	102.704	-10.517		1.38539	37.169	1.38539	27.9189	1.38539	11.812
3265.68	0.89789	0.91556	0.87138	0.91366	0.97151		3265.68	0.68913	0.73432	0.70773	0.91366	0.96965		3265.68	0.91366	0.83259	0.93638	0.94163	0.96978		12.1	48.4571	28.6286	21.1429	22.9143		81.483	-10.236	0.96082	84.0132	-10.788	0.96587	86.1916	-6.896	0.96082		107.621	-7.801	105.603	-10.384	103.079	-10.515		1.38939	37.1551	1.38939	27.8851	1.38939	11.8056
3263.62	0.89852	0.9161	0.8718	0.91377	0.97144		3263.62	0.68974	0.73448	0.70849	0.91377	0.96993		3263.62	0.91377	0.83274	0.93662	0.94198	0.96985		12.12	50.6286	31.6	18.1143	25.8286		81.847	-10.243	0.96063	83.9829	-10.791	0.96566	86.653	-6.904	0.96065		108.047	-7.805	105.819	-10.375	103.154	-10.513		1.39339	37.1414	1.39339	27.8515	1.39339	11.7993
3261.56	0.89916	0.91659	0.87209	0.9144	0.97137		3261.56	0.69059	0.73477	0.70967	0.9144	0.97021		3261.56	0.9144	0.83293	0.93662	0.94238	0.96994		12.14	47.6571	26.0571	16.1143	33.1429		81.8244	-10.249	0.96054	84.4542	-10.795	0.96547	86.6715	-6.911	0.96055		108.199	-7.807	105.829	-10.367	103.326	-10.511		1.3974	37.1277	1.3974	27.8181	1.3974	11.7931
3259.49	0.89941	0.91678	0.87213	0.9156	0.97131		3259.49	0.69132	0.73539	0.71115	0.9156	0.97045		3259.49	0.9156	0.8329	0.93633	0.94271	0.97004		12.16	41.7714	22.8571	16.2286	32.6286		82.0567	-10.255	0.96044	84.5195	-10.798	0.96536	86.8	-6.919	0.96046		108.262	-7.81	106.222	-10.358	103.303	-10.509		1.4014	37.1141	1.4014	27.7848	1.4014	11.7869
3257.43	0.89921	0.91677	0.87198	0.917	0.97126		3257.43	0.69179	0.73631	0.71262	0.917	0.97065		3257.43	0.917	0.83296	0.93614	0.94298	0.97023		12.18	36	23.9429	21.6	28.7429		82.0199	-10.261	0.96025	84.6337	-10.8	0.96526	86.8802	-6.928	0.9603		108.417	-7.814	106.409	-10.348	103.663	-10.505		1.40541	37.1005	1.40541	27.7518	1.40541	11.7808
3255.37	0.89898	0.91686	0.87195	0.91782	0.97123		3255.37	0.69211	0.73728	0.71377	0.91782	0.97088		3255.37	0.91782	0.83355	0.93629	0.94318	0.97059		12.2	43.3714	25.5429	19.3714	23.2571		82.4535	-10.267	0.96011	84.7375	-10.803	0.96507	87.1969	-6.936	0.9601		108.579	-7.817	106.455	-10.339	103.799	-10.503		1.40941	37.087	1.40941	27.719	1.40941	11.7748
3253.31	0.89926	0.91723	0.87228	0.91771	0.97121		3253.31	0.69252	0.73818	0.71465	0.91771	0.97118		3253.31	0.91771	0.83452	0.93664	0.94326	0.97104		12.22	45.5429	29.0286	17.4286	19.2		82.5625	-10.272	0.96	84.9065	-10.807	0.96485	87.4646	-6.943	0.96		108.93	-7.82	106.606	-10.331	104.021	-10.5		1.41341	37.0736	1.41341	27.6863	1.41341	11.7688
3251.25	0.89995	0.91767	0.87294	0.9169	0.97122		3251.25	0.6932	0.73911	0.71551	0.9169	0.97146		3251.25	0.9169	0.83534	0.93697	0.94321	0.97144		12.24	40.9143	27.2	19.2	20.0571		82.6825	-10.277	0.95986	85.2727	-10.809	0.96471	87.4632	-6.95	0.95995		108.928	-7.821	106.748	-10.323	104.018	-10.498		1.41742	37.0602	1.41742	27.6538	1.41742	11.763
3249.19	0.90073	0.91805	0.87369	0.916	0.97123		3249.19	0.69414	0.73998	0.71652	0.916	0.9715		3249.19	0.916	0.83574	0.93733	0.94315	0.9716		12.26	36.6857	23.6571	20.5143	24.5714		82.7705	-10.284	0.95963	85.2845	-10.81	0.96463	87.6734	-6.958	0.95984		109.156	-7.822	107.127	-10.313	104.192	-10.495		1.42142	37.0468	1.42142	27.6215	1.42142	11.7571
3247.12	0.90162	0.91855	0.87438	0.91552	0.97127		3247.12	0.69513	0.74059	0.71762	0.91552	0.97133		3247.12	0.91552	0.83583	0.93765	0.94327	0.97151		12.28	38.4571	20.2286	20.1714	28.0571		82.8782	-10.289	0.95943	85.4842	-10.812	0.96445	87.6904	-6.966	0.95971		109.141	-7.824	107.115	-10.304	104.462	-10.492		1.42543	37.0336	1.42543	27.5894	1.42543	11.7514
3245.06	0.90249	0.9191	0.87498	0.91546	0.97131		3245.06	0.69607	0.74106	0.71863	0.91546	0.97104		3245.06	0.91546	0.83579	0.93763	0.94362	0.97127		12.3	36.8	24.5714	17.7143	29.4857		83.235	-10.295	0.9593	85.4725	-10.814	0.96425	88.163	-6.974	0.95959		109.577	-7.825	107.332	-10.296	104.701	-10.491		1.42943	37.0204	1.42943	27.5575	1.42943	11.7457
3243	0.90303	0.91943	0.87542	0.91555	0.97137		3243	0.69706	0.74153	0.71953	0.91555	0.9707		3243	0.91555	0.83571	0.93738	0.94411	0.971		12.32	42.3429	27.6571	20.4	34.8571		83.3699	-10.3	0.95919	85.9763	-10.816	0.96415	88.1431	-6.981	0.95953		109.65	-7.826	107.326	-10.288	104.773	-10.488		1.43343	37.0072	1.43343	27.5258	1.43343	11.7401
3240.94	0.90325	0.91971	0.87569	0.91579	0.97144		3240.94	0.6982	0.7422	0.7202	0.91579	0.97044		3240.94	0.91579	0.83571	0.9372	0.94462	0.97081		12.34	44.5714	22.8571	18.9714	36.1143		83.53	-10.306	0.95898	85.9934	-10.816	0.96407	88.3674	-6.989	0.95944		109.785	-7.828	107.78	-10.279	104.894	-10.484		1.43744	36.9941	1.43744	27.4942	1.43744	11.7345
3238.88	0.90354	0.92016	0.87611	0.91614	0.97151		3238.88	0.69958	0.74323	0.72067	0.91614	0.97027		3238.88	0.91614	0.83598	0.937	0.94524	0.97077		12.36	45.2	20.5714	17.3143	33.2		83.5609	-10.311	0.9588	86.1862	-10.816	0.96397	88.3831	-6.997	0.95929		109.875	-7.83	107.868	-10.27	105.064	-10.48		1.44144	36.9811	1.44144	27.4628	1.44144	11.729
3236.82	0.90426	0.92086	0.877	0.91646	0.97159		3236.82	0.70108	0.74441	0.72139	0.91646	0.97011		3236.82	0.91646	0.83665	0.93688	0.94602	0.97074		12.38	41.2571	25.2	15.2	26.9714		83.8091	-10.315	0.95867	86.1685	-10.816	0.96378	88.7099	-7.005	0.95915		110.095	-7.833	108.03	-10.262	105.303	-10.477		1.44545	36.9681	1.44545	27.4316	1.44545	11.7236
3234.75	0.90532	0.92168	0.87815	0.91671	0.97167		3234.75	0.70244	0.74564	0.72277	0.91671	0.97002		3234.75	0.91671	0.83763	0.93703	0.94681	0.97071		12.4	44.1714	30.9714	18.8571	26.4		84.0139	-10.319	0.95855	86.439	-10.816	0.96364	88.9155	-7.013	0.95905		110.408	-7.834	108.109	-10.254	105.564	-10.475		1.44945	36.9552	1.44945	27.4006	1.44945	11.7182
3232.69	0.90639	0.92253	0.87905	0.91707	0.97174		3232.69	0.70346	0.74684	0.72459	0.91707	0.96997		3232.69	0.91707	0.83873	0.93738	0.94742	0.97073		12.42	42	26.2286	23.6	27.6		84.2964	-10.324	0.95833	86.7359	-10.816	0.96354	88.9921	-7.02	0.95896		110.445	-7.836	108.275	-10.246	105.516	-10.472		1.45345	36.9423	1.45345	27.3697	1.45345	11.7129
3230.63	0.90747	0.92345	0.8797	0.91767	0.9718		3230.63	0.70432	0.74789	0.72653	0.91767	0.96983		3230.63	0.91767	0.83977	0.93779	0.94782	0.97075		12.44	40	23.1429	26.5714	28.6857		84.2306	-10.329	0.95815	86.8299	-10.816	0.96346	89.1742	-7.027	0.95881		110.647	-7.838	108.591	-10.239	105.769	-10.469		1.45746	36.9295	1.45746	27.3391	1.45746	11.7076
3228.57	0.90857	0.92439	0.88033	0.91832	0.97186		3228.57	0.70542	0.749	0.72866	0.91832	0.96959		3228.57	0.91832	0.8407	0.93822	0.94812	0.97075		12.46	40.3429	25.0286	22.5714	29.5429		84.4483	-10.334	0.958	86.9585	-10.817	0.96331	89.2082	-7.035	0.95864		110.624	-7.839	108.689	-10.232	105.819	-10.468		1.46146	36.9167	1.46146	27.3086	1.46146	11.7024
3226.51	0.90959	0.92514	0.88083	0.91892	0.9719		3226.51	0.70693	0.75026	0.73093	0.91892	0.96942		3226.51	0.91892	0.84154	0.93878	0.94839	0.97078		12.48	44.5143	23.2571	18.5714	28.7429		84.5671	-10.339	0.9579	87.0182	-10.818	0.96316	89.6385	-7.041	0.95854		111.072	-7.84	108.855	-10.226	106.229	-10.466		1.46547	36.904	1.46547	27.2783	1.46547	11.6973
3224.45	0.91039	0.92567	0.88097	0.91974	0.97192		3224.45	0.70859	0.75156	0.73305	0.91974	0.96935		3224.45	0.91974	0.842	0.93924	0.94843	0.97086		12.5	50.1714	23.9429	18.8571	27.2571		84.9022	-10.344	0.95772	87.4679	-10.819	0.96309	89.6513	-7.048	0.95845		111.117	-7.842	108.846	-10.22	106.283	-10.464		1.46947	36.8914	1.46947	27.2481	1.46947	11.6922
3222.38	0.91094	0.92597	0.88102	0.9207	0.97193		3222.38	0.71021	0.75277	0.73492	0.9207	0.96933		3222.38	0.9207	0.84184	0.93909	0.94814	0.97101		12.52	44.3429	25.0857	23.6	23.6		85.0175	-10.349	0.95757	87.5145	-10.819	0.96302	89.9065	-7.056	0.95832		111.312	-7.845	109.259	-10.213	106.446	-10.461		1.47347	36.8788	1.47347	27.2182	1.47347	11.6872
3220.32	0.91133	0.92612	0.88133	0.92153	0.97192		3220.32	0.71175	0.75377	0.73659	0.92153	0.96939		3220.32	0.92153	0.84136	0.93853	0.94774	0.97129		12.54	46.1714	26.8571	24.6857	23.7143		85.0644	-10.353	0.95746	87.6863	-10.819	0.96289	89.8637	-7.064	0.95815		111.323	-7.848	109.37	-10.205	106.518	-10.459		1.47748	36.8663	1.47748	27.1883	1.47748	11.6822
3218.26	0.91145	0.92619	0.88175	0.92218	0.97189		3218.26	0.71298	0.75458	0.73808	0.92218	0.96942		3218.26	0.92218	0.84094	0.938	0.94731	0.97161		12.56	44.4571	23.4857	26.5714	23.3143		85.2197	-10.357	0.95731	87.6659	-10.819	0.96275	90.2238	-7.072	0.95803		111.571	-7.851	109.566	-10.199	106.731	-10.457		1.48148	36.8538	1.48148	27.1587	1.48148	11.6773
3216.2	0.91111	0.92612	0.8821	0.92236	0.97185		3216.2	0.71397	0.75537	0.73934	0.92236	0.96932		3216.2	0.92236	0.84072	0.93758	0.94686	0.97185		12.58	44.9143	23.5429	24.3429	22.6286		85.4125	-10.362	0.95712	88.0128	-10.819	0.96262	90.392	-7.08	0.95796		111.849	-7.853	109.559	-10.19	107.078	-10.454		1.48549	36.8413	1.48549	27.1292	1.48549	11.6725
3214.14	0.91067	0.92604	0.88251	0.92188	0.97179		3214.14	0.71521	0.75644	0.74065	0.92188	0.96929		3214.14	0.92188	0.84089	0.93738	0.94675	0.97208		12.6	35.5429	24.1143	22.1714	26.8		85.7727	-10.368	0.95692	88.1693	-10.82	0.96254	90.5075	-7.088	0.95786		111.946	-7.857	109.837	-10.181	107.1	-10.451		1.48949	36.829	1.48949	27.1	1.48949	11.6677
3212.08	0.91082	0.92639	0.88316	0.92121	0.97171		3212.08	0.71691	0.75804	0.74245	0.92121	0.96949		3212.08	0.92121	0.84176	0.93767	0.94734	0.97247		12.62	42.2857	25.5429	16.5143	26.6286		85.7589	-10.372	0.95681	88.377	-10.821	0.96243	90.5894	-7.097	0.95772		112.086	-7.86	110.1	-10.172	107.285	-10.449		1.49349	36.8167	1.49349	27.0708	1.49349	11.6629
3210.01	0.91187	0.92728	0.88413	0.92078	0.97162		3210.01	0.7189	0.76003	0.74469	0.92078	0.96983		3210.01	0.92078	0.84343	0.93852	0.9488	0.97301		12.64	45.8857	24.6286	22.5143	25.6571		86.022	-10.378	0.95669	88.4429	-10.822	0.96227	90.684	-7.106	0.95754		112.128	-7.864	110.24	-10.164	107.267	-10.447		1.4975	36.8044	1.4975	27.0419	1.4975	11.6583
3207.95	0.91349	0.92839	0.88512	0.92064	0.97151		3207.95	0.72092	0.76207	0.74704	0.92064	0.97021		3207.95	0.92064	0.84534	0.93948	0.95052	0.97359		12.66	46.8571	24.5143	23.8286	25.4857		85.9729	-10.383	0.95649	88.5889	-10.822	0.96218	91.1089	-7.113	0.95746		112.551	-7.867	110.308	-10.156	107.698	-10.444		1.5015	36.7922	1.5015	27.0131	1.5015	11.6536
3205.89	0.91511	0.92938	0.88577	0.92072	0.9714		3205.89	0.72281	0.76378	0.74933	0.92072	0.97055		3205.89	0.92072	0.84689	0.94013	0.9517	0.97414		12.68	46.7429	28.4	22.0571	28.4		86.4089	-10.387	0.95633	88.9052	-10.822	0.96214	91.1656	-7.122	0.9574		112.609	-7.87	110.399	-10.147	107.787	-10.441		1.50551	36.78	1.50551	26.9844	1.50551	11.649
3203.83	0.91647	0.93009	0.88618	0.92108	0.97128		3203.83	0.72447	0.76512	0.75146	0.92108	0.97077		3203.83	0.92108	0.84795	0.94057	0.95226	0.97459		12.7	47.8857	29.0286	14.5143	28.2857		86.5093	-10.391	0.95622	89.0434	-10.822	0.96203	91.3564	-7.132	0.95724		112.782	-7.874	110.753	-10.137	107.997	-10.437		1.50951	36.7679	1.50951	26.956	1.50951	11.6445
3201.77	0.91752	0.9306	0.88686	0.92176	0.97114		3201.77	0.72584	0.76641	0.75334	0.92176	0.97077		3201.77	0.92176	0.8487	0.94101	0.95251	0.97488		12.72	48.7429	25.6	16.3429	27.9429		86.66	-10.394	0.95612	89.198	-10.822	0.96189	91.3064	-7.141	0.95708		112.75	-7.878	110.915	-10.128	108.001	-10.434		1.51351	36.7559	1.51351	26.9277	1.51351	11.64
3199.71	0.91842	0.93124	0.88823	0.92251	0.97101		3199.71	0.72712	0.76781	0.75516	0.92251	0.97069		3199.71	0.92251	0.84943	0.94149	0.95281	0.97509		12.74	50.3429	21.4857	25.2	25.9429		86.7359	-10.399	0.9559	89.2161	-10.821	0.96176	91.7369	-7.148	0.95697		113.13	-7.881	111.071	-10.119	108.203	-10.429		1.51752	36.7439	1.51752	26.8995	1.51752	11.6356
3197.64	0.91931	0.93221	0.89003	0.92316	0.97087		3197.64	0.72852	0.76921	0.75707	0.92316	0.97067		3197.64	0.92316	0.8503	0.94186	0.95343	0.97531		12.76	54.9714	23.4857	27.8857	25.8286		86.8229	-10.403	0.95573	89.509	-10.819	0.96169	91.8455	-7.156	0.95688		113.295	-7.885	111.081	-10.109	108.486	-10.426		1.52152	36.7319	1.52152	26.8715	1.52152	11.6312
3195.58	0.92007	0.93344	0.89179	0.92379	0.97074		3195.58	0.7298	0.77054	0.75893	0.92379	0.97073		3195.58	0.92379	0.85126	0.94204	0.95427	0.97551		12.78	49.4286	23.8286	22.4	25.1429		87.1908	-10.406	0.9556	89.676	-10.819	0.96159	91.9976	-7.164	0.95674		113.436	-7.887	111.359	-10.099	108.662	-10.424		1.52553	36.7201	1.52553	26.8437	1.52553	11.6269
3193.52	0.92056	0.93461	0.8934	0.92422	0.97061		3193.52	0.7308	0.77189	0.76067	0.92422	0.97091		3193.52	0.92422	0.85216	0.94201	0.95516	0.97566		12.8	42.6286	24.8571	17.2	26.6286		87.359	-10.411	0.95546	89.9541	-10.82	0.96144	92.0297	-7.173	0.95654		113.541	-7.89	111.516	-10.09	108.762	-10.422		1.52953	36.7082	1.52953	26.8161	1.52953	11.6226
3191.46	0.92076	0.93536	0.89457	0.92416	0.97049		3191.46	0.7318	0.77338	0.76247	0.92416	0.97127		3191.46	0.92416	0.8528	0.94188	0.9559	0.97578		12.82	41.9429	28.1714	17.7714	27.4857		87.5011	-10.417	0.95527	89.927	-10.818	0.96131	92.203	-7.181	0.9564		113.622	-7.893	111.775	-10.081	108.873	-10.421		1.53353	36.6964	1.53353	26.7885	1.53353	11.6184
3189.4	0.9207	0.93554	0.89488	0.92364	0.97037		3189.4	0.73312	0.77494	0.76444	0.92364	0.97165		3189.4	0.92364	0.85298	0.94178	0.95634	0.97581		12.84	44.4571	27.9429	19.7143	31.9429		87.5175	-10.421	0.95511	90.1263	-10.816	0.96125	92.5493	-7.189	0.95632		114.028	-7.894	111.752	-10.072	109.101	-10.419		1.53754	36.6847	1.53754	26.7612	1.53754	11.6142
3187.34	0.92064	0.93514	0.89454	0.92294	0.97027		3187.34	0.73474	0.77652	0.76661	0.92294	0.97187		3187.34	0.92294	0.85285	0.94174	0.95654	0.97568		12.86	48.9714	23.3714	21.6571	32.0571		87.785	-10.425	0.955	90.339	-10.815	0.96118	92.6338	-7.197	0.95623		114.073	-7.897	111.948	-10.062	109.316	-10.419		1.54154	36.673	1.54154	26.734	1.54154	11.6101
3185.27	0.92094	0.93461	0.89427	0.92245	0.97018		3185.27	0.7367	0.77806	0.76893	0.92245	0.97195		3185.27	0.92245	0.85285	0.94184	0.95671	0.97547		12.88	48.8	21.0286	22.4571	27.7714		87.9812	-10.429	0.95487	90.6103	-10.814	0.96103	92.7878	-7.206	0.95608		114.245	-7.899	112.199	-10.053	109.561	-10.418		1.54555	36.6614	1.54555	26.707	1.54555	11.606
3183.21	0.92171	0.9345	0.89437	0.92229	0.97011		3183.21	0.73901	0.77923	0.77119	0.92229	0.97198		3183.21	0.92229	0.85322	0.94209	0.957	0.97529		12.9	47.6571	21.9429	22.5714	26.9143		88.2748	-10.434	0.95467	90.65	-10.813	0.96088	92.815	-7.214	0.95593		114.252	-7.902	112.435	-10.045	109.526	-10.417		1.54955	36.6498	1.54955	26.6801	1.54955	11.6019
3181.15	0.92249	0.9347	0.89441	0.92231	0.97006		3181.15	0.74119	0.77979	0.77312	0.92231	0.972		3181.15	0.92231	0.85367	0.94223	0.95716	0.97514		12.92	44.1143	23.8857	21.9429	24.9143		88.1913	-10.438	0.95451	90.736	-10.81	0.96078	93.168	-7.222	0.95585		114.635	-7.903	112.512	-10.036	109.759	-10.415		1.55355	36.6383	1.55355	26.6533	1.55355	11.598
3179.09	0.92258	0.93477	0.894	0.9223	0.97002		3179.09	0.7426	0.77999	0.77472	0.9223	0.97203		3179.09	0.9223	0.85389	0.94208	0.95686	0.975		12.94	45.3143	24.9714	19.6571	27.2571		88.4256	-10.441	0.9544	90.95	-10.808	0.96069	93.2913	-7.23	0.95578		114.766	-7.904	112.592	-10.026	109.88	-10.412		1.55756	36.6268	1.55756	26.6268	1.55756	11.594
3177.03	0.92193	0.93454	0.89325	0.92176	0.97001		3177.03	0.74311	0.78016	0.77626	0.92176	0.97205		3177.03	0.92176	0.85382	0.94173	0.95623	0.97485		12.96	42.5143	25.8286	18.9143	27.2571		88.5287	-10.446	0.95426	91.1975	-10.806	0.96055	93.4948	-7.239	0.95562		114.96	-7.906	112.813	-10.017	110.239	-10.41		1.56156	36.6154	1.56156	26.6003	1.56156	11.5901
3174.97	0.92064	0.93403	0.89221	0.9203	0.97002		3174.97	0.74315	0.78047	0.77803	0.9203	0.97205		3174.97	0.9203	0.85331	0.94133	0.95561	0.97478		12.98	43.8857	24.6857	20.9143	26.5143		88.8927	-10.452	0.95407	91.4147	-10.805	0.9604	93.5121	-7.248	0.95545		115.01	-7.909	113.031	-10.008	110.282	-10.407		1.56557	36.604	1.56557	26.5741	1.56557	11.5862
3172.9	0.91872	0.93312	0.89087	0.91795	0.97006		3172.9	0.74306	0.7811	0.78009	0.91795	0.97214		3172.9	0.91795	0.85208	0.94078	0.95524	0.97492		13	43.3714	23.4857	24.2286	26.0571		89.0023	-10.456	0.95391	91.4026	-10.803	0.96032	93.7246	-7.256	0.95535		115.138	-7.91	113.275	-10.001	110.417	-10.403		1.56957	36.5927	1.56957	26.548	1.56957	11.5824
3170.84	0.91664	0.93176	0.88956	0.91498	0.97011		3170.84	0.74289	0.78197	0.78239	0.91498	0.97234		3170.84	0.91498	0.85044	0.93997	0.95536	0.97523		13.02	46	20.8	21.2571	26.9143		89.0565	-10.46	0.9538	91.6075	-10.801	0.96027	93.9857	-7.265	0.95528		115.456	-7.911	113.267	-9.993	110.509	-10.4		1.57357	36.5814	1.57357	26.522	1.57357	11.5786
3168.78	0.91476	0.93037	0.88872	0.91188	0.97019		3168.78	0.74286	0.78275	0.78478	0.91188	0.97242		3168.78	0.91188	0.84885	0.93904	0.95599	0.97542		13.04	46.6857	24.4571	21.7714	28.7429		89.2339	-10.465	0.95367	91.789	-10.799	0.96017	94.12	-7.274	0.95515		115.563	-7.913	113.469	-9.985	110.805	-10.396		1.57758	36.5702	1.57758	26.4961	1.57758	11.5749
3166.72	0.91289	0.92926	0.8882	0.9089	0.97029		3166.72	0.74305	0.78314	0.78689	0.9089	0.9724		3166.72	0.9089	0.84742	0.93803	0.95669	0.97549		13.06	52.1143	28.8571	20.5714	28.1143		89.4047	-10.47	0.95347	92.1332	-10.798	0.96003	94.2178	-7.283	0.95495		115.731	-7.916	113.654	-9.978	111.072	-10.392		1.58158	36.559	1.58158	26.4705	1.58158	11.5712
3164.66	0.91078	0.92825	0.88751	0.90586	0.97041		3164.66	0.74319	0.78309	0.78868	0.90586	0.97253		3164.66	0.90586	0.84592	0.93689	0.95704	0.97562		13.08	50.7429	30.0571	19.2	29.5429		89.7719	-10.475	0.95329	92.0621	-10.795	0.95994	94.2851	-7.291	0.9548		115.726	-7.918	113.984	-9.972	111.053	-10.386		1.58559	36.5478	1.58559	26.4449	1.58559	11.5676
3162.6	0.90834	0.92707	0.88643	0.90249	0.97055		3162.6	0.74296	0.78282	0.79035	0.90249	0.97274		3162.6	0.90249	0.84419	0.93564	0.95697	0.97581		13.1	50.4	26.3429	17.3714	24.5714		89.7591	-10.479	0.95317	92.2742	-10.792	0.95988	94.6408	-7.298	0.95473		116.118	-7.919	113.981	-9.964	111.284	-10.382		1.58959	36.5368	1.58959	26.4195	1.58959	11.564
3160.53	0.90544	0.9256	0.88498	0.89867	0.9707		3160.53	0.74225	0.78262	0.79193	0.89867	0.97284		3160.53	0.89867	0.84228	0.93437	0.95675	0.97604		13.12	41.8857	27.8286	17.7714	25.8286		90.0032	-10.483	0.95304	92.3935	-10.79	0.95979	94.7671	-7.307	0.95462		116.228	-7.92	114.143	-9.956	111.287	-10.378		1.59359	36.5257	1.59359	26.3943	1.59359	11.5604
3158.47	0.90182	0.92373	0.88322	0.89454	0.97086		3158.47	0.7413	0.78272	0.79344	0.89454	0.97284		3158.47	0.89454	0.8402	0.93332	0.95664	0.97634		13.14	44.2286	30.1714	16.6857	29.2		89.9475	-10.488	0.95284	92.7252	-10.789	0.95962	94.9734	-7.316	0.95444		116.477	-7.922	114.269	-9.948	111.713	-10.374		1.5976	36.5147	1.5976	26.3692	1.5976	11.5569
3156.41	0.89769	0.92151	0.88126	0.89026	0.97103		3156.41	0.74054	0.78329	0.7952	0.89026	0.97278		3156.41	0.89026	0.83779	0.93256	0.95674	0.97664		13.16	45.4286	29.1429	17.8857	34.5714		90.3798	-10.492	0.95267	92.8862	-10.786	0.95951	94.9537	-7.324	0.95426		116.458	-7.924	114.566	-9.941	111.764	-10.369		1.6016	36.5038	1.6016	26.3442	1.6016	11.5534
3154.35	0.89357	0.91909	0.87926	0.88628	0.97121		3154.35	0.74049	0.78415	0.7974	0.88628	0.97265		3154.35	0.88628	0.83506	0.93171	0.95691	0.97687		13.18	42.0571	22.9714	21.4286	29.2571		90.5199	-10.494	0.95257	92.94	-10.782	0.95945	95.2333	-7.331	0.95418		116.694	-7.923	114.774	-9.932	111.966	-10.365		1.60561	36.4929	1.60561	26.3194	1.60561	11.55
3152.29	0.88964	0.9169	0.87755	0.88312	0.97139		3152.29	0.74158	0.7852	0.79992	0.88312	0.97258		3152.29	0.88312	0.83246	0.93047	0.9569	0.97705		13.2	38.6286	21.7714	23.7143	24.9143		90.6466	-10.496	0.95245	93.0978	-10.779	0.95941	95.4377	-7.339	0.95411		116.937	-7.923	114.779	-9.923	112.003	-10.36		1.60961	36.4821	1.60961	26.2948	1.60961	11.5465
3150.23	0.88594	0.91548	0.87641	0.88087	0.97158		3150.23	0.74391	0.78655	0.80253	0.88087	0.97268		3150.23	0.88087	0.83071	0.92901	0.95662	0.97725		13.22	48.5714	28.2857	20.2857	19.2571		90.7119	-10.499	0.95225	93.296	-10.777	0.95925	95.6806	-7.348	0.95396		117.098	-7.923	114.953	-9.913	112.228	-10.355		1.61361	36.4713	1.61361	26.2702	1.61361	11.5432
3148.16	0.88267	0.91472	0.87584	0.87921	0.97176		3148.16	0.74714	0.78804	0.8051	0.87921	0.97284		3148.16	0.87921	0.83002	0.92757	0.95635	0.97747		13.24	54.2857	31.7714	17.0286	20.7429		90.8077	-10.5	0.95208	93.6237	-10.773	0.95912	95.701	-7.356	0.95378		117.172	-7.923	115.15	-9.905	112.489	-10.35		1.61762	36.4605	1.61762	26.2459	1.61762	11.5398
3146.1	0.8799	0.91407	0.8758	0.878	0.97194		3146.1	0.7507	0.78965	0.80769	0.878	0.97299		3146.1	0.878	0.83006	0.92621	0.95629	0.97766		13.26	51.7714	25.2	17.2	27.3143		91.1734	-10.501	0.95193	93.5406	-10.768	0.95906	95.78	-7.364	0.95368		117.243	-7.923	115.519	-9.896	112.609	-10.345		1.62162	36.4498	1.62162	26.2216	1.62162	11.5366
3144.04	0.87781	0.91357	0.87653	0.87755	0.97212		3144.04	0.75403	0.79177	0.81033	0.87755	0.97326		3144.04	0.87755	0.83082	0.92539	0.95664	0.97781		13.28	46.2286	22.9143	20.2857	38.6857		91.3064	-10.502	0.9518	93.8247	-10.764	0.95899	96.0764	-7.373	0.95363		117.594	-7.922	115.462	-9.885	112.75	-10.341		1.62563	36.4392	1.62563	26.1975	1.62563	11.5333
3141.98	0.87701	0.91389	0.87825	0.87815	0.9723		3141.98	0.75695	0.7947	0.81314	0.87815	0.97359		3141.98	0.87815	0.8326	0.92587	0.95761	0.97791		13.3	42.7429	23.2	19.3143	37.8857		91.4433	-10.504	0.9516	93.8359	-10.761	0.95885	96.2622	-7.382	0.95346		117.753	-7.923	115.699	-9.875	112.784	-10.337		1.62963	36.4286	1.62963	26.1735	1.62963	11.5301
3139.92	0.87785	0.91529	0.88074	0.87967	0.97247		3139.92	0.75974	0.79817	0.81617	0.87967	0.97373		3139.92	0.87967	0.83502	0.92759	0.95892	0.97791		13.32	39.6571	24.1143	19.0857	29.7714		91.4907	-10.506	0.95144	94.2667	-10.757	0.95873	96.4282	-7.391	0.95329		117.944	-7.923	115.744	-9.866	113.11	-10.332		1.63363	36.418	1.63363	26.1497	1.63363	11.5269
3137.86	0.87973	0.91721	0.88329	0.88194	0.97263		3137.86	0.76257	0.80157	0.81915	0.88194	0.9737		3137.86	0.88194	0.83715	0.9295	0.95987	0.97783		13.34	37.9429	20.9143	20.9143	23.1429		91.7435	-10.506	0.95135	94.3173	-10.752	0.95866	96.4079	-7.4	0.95316		117.939	-7.924	116.124	-9.857	113.279	-10.328		1.63764	36.4075	1.63764	26.126	1.63764	11.5238
3135.79	0.88194	0.91916	0.88544	0.8847	0.97279		3135.79	0.76537	0.80459	0.82174	0.8847	0.9737		3135.79	0.8847	0.83885	0.9309	0.96012	0.97775		13.36	36.5714	22.7429	24.0571	27.2		91.9412	-10.507	0.95121	94.4671	-10.747	0.95863	96.7037	-7.408	0.95308		118.227	-7.923	116.219	-9.847	113.489	-10.325		1.64164	36.397	1.64164	26.1024	1.64164	11.5206
3133.73	0.8847	0.92122	0.88749	0.8875	0.97295		3133.73	0.76798	0.80728	0.82392	0.8875	0.97381		3133.73	0.8875	0.8407	0.93193	0.96005	0.97772		13.38	39.6571	21.2571	22.2857	30.1143		92.2057	-10.508	0.95103	94.5526	-10.743	0.95852	96.9184	-7.417	0.95296		118.436	-7.922	116.321	-9.837	113.481	-10.32		1.64565	36.3866	1.64565	26.079	1.64565	11.5176
3131.67	0.88801	0.92315	0.88952	0.88992	0.97311		3131.67	0.77031	0.80952	0.82588	0.88992	0.97398		3131.67	0.88992	0.84268	0.93268	0.96004	0.97775		13.4	44.6286	22.2286	21.2	27.1429		92.1578	-10.51	0.95086	94.7828	-10.738	0.95837	97.1792	-7.426	0.95279		118.623	-7.923	116.464	-9.828	113.697	-10.315		1.64965	36.3762	1.64965	26.0557	1.64965	11.5145
3129.61	0.89115	0.92437	0.8911	0.89146	0.97326		3129.61	0.77219	0.81113	0.82781	0.89146	0.97421		3129.61	0.89146	0.84431	0.93309	0.96008	0.97784		13.42	43.8286	23.1429	19.8286	26.1143		92.3753	-10.511	0.95073	95.0841	-10.733	0.95827	97.1278	-7.434	0.95264		118.642	-7.923	116.673	-9.819	113.895	-10.309		1.65365	36.3659	1.65365	26.0325	1.65365	11.5115
3127.55	0.8935	0.92478	0.89199	0.89176	0.97341		3127.55	0.77346	0.81213	0.8298	0.89176	0.9746		3127.55	0.89176	0.84537	0.93336	0.96024	0.97811		13.44	44.5714	25.6571	19.3143	28.0571		92.4847	-10.513	0.95059	95.0902	-10.728	0.9582	97.2685	-7.442	0.95257		118.753	-7.922	116.98	-9.809	114.198	-10.304		1.65766	36.3556	1.65766	26.0095	1.65766	11.5086
3125.49	0.89476	0.92464	0.89216	0.89073	0.97356		3125.49	0.77415	0.81247	0.83168	0.89073	0.97518		3125.49	0.89073	0.84582	0.93357	0.96057	0.97864		13.46	46.9143	26.8571	19.0286	29.2		92.8231	-10.516	0.95037	95.301	-10.724	0.95812	97.5403	-7.45	0.95246		119.091	-7.921	116.959	-9.799	114.186	-10.299		1.66166	36.3454	1.66166	25.9866	1.66166	11.5056
3123.42	0.89461	0.92381	0.89145	0.88827	0.97371		3123.42	0.77456	0.81211	0.83308	0.88827	0.9758		3123.42	0.88827	0.84537	0.93338	0.9609	0.97926		13.48	50.4	27.3143	19.4857	26.3429		92.9418	-10.519	0.95021	95.3056	-10.72	0.958	97.7694	-7.459	0.95229		119.258	-7.921	117.188	-9.791	114.342	-10.293		1.66567	36.3352	1.66567	25.9638	1.66567	11.5027
3121.36	0.89289	0.92206	0.88986	0.88469	0.97386		3121.36	0.775	0.8113	0.83404	0.88469	0.97626		3121.36	0.88469	0.84375	0.93246	0.96097	0.97966		13.5	51.6571	25.6571	19.6571	29.0286		93.0277	-10.521	0.9501	95.785	-10.716	0.95793	97.8924	-7.467	0.9521		119.379	-7.921	117.195	-9.783	114.476	-10.288		1.66967	36.325	1.66967	25.9412	1.66967	11.4999
3119.3	0.89015	0.91991	0.88794	0.8807	0.97401		3119.3	0.77549	0.81051	0.83504	0.8807	0.97648		3119.3	0.8807	0.84156	0.93117	0.96086	0.97977		13.52	46.0571	22.6857	18.5143	28.2286		93.165	-10.523	0.94999	95.8165	-10.71	0.95792	97.9245	-7.474	0.952		119.425	-7.92	117.662	-9.775	114.79	-10.284		1.67367	36.3149	1.67367	25.9187	1.67367	11.497
3117.24	0.88744	0.91824	0.88648	0.87675	0.97416		3117.24	0.77593	0.81012	0.83622	0.87675	0.97656		3117.24	0.87675	0.83958	0.93018	0.96104	0.97977		13.54	39.6571	22.1714	16.6286	29.4857		93.3453	-10.525	0.94978	96.0026	-10.705	0.95787	98.171	-7.48	0.95193		119.711	-7.919	117.671	-9.767	114.999	-10.279		1.67768	36.3049	1.67768	25.8963	1.67768	11.4942
3115.18	0.88513	0.91725	0.88563	0.87293	0.97431		3115.18	0.77626	0.81033	0.83747	0.87293	0.97658		3115.18	0.87293	0.83795	0.92962	0.9614	0.9798		13.56	38.9143	23.1429	22.6286	28		93.6979	-10.527	0.94962	95.9923	-10.701	0.95774	98.372	-7.487	0.9518		119.886	-7.919	117.891	-9.759	114.979	-10.273		1.68168	36.2949	1.68168	25.874	1.68168	11.4914
3113.12	0.88277	0.91656	0.88486	0.86932	0.97446		3113.12	0.77655	0.81126	0.8391	0.86932	0.97654		3113.12	0.86932	0.83652	0.9291	0.96151	0.97988		13.58	48.2286	24.5143	25.6571	35.3714		93.69	-10.528	0.94951	96.3325	-10.697	0.95762	98.6535	-7.494	0.95163		120.143	-7.918	117.913	-9.752	115.211	-10.268		1.68569	36.2849	1.68569	25.8519	1.68569	11.4887
3111.05	0.87981	0.91573	0.88389	0.86604	0.97461		3111.05	0.77709	0.81275	0.84128	0.86604	0.97648		3111.05	0.86604	0.83505	0.92835	0.96138	0.97999		13.6	50.5714	29.8857	23.0857	33.0857		93.8936	-10.529	0.94937	96.5568	-10.693	0.95756	98.598	-7.5	0.9515		120.118	-7.916	118.2	-9.744	115.294	-10.263		1.68969	36.275	1.68969	25.8299	1.68969	11.486
3108.99	0.87589	0.9144	0.88254	0.86295	0.97476		3108.99	0.77808	0.81444	0.84367	0.86295	0.97644		3108.99	0.86295	0.83323	0.92715	0.96114	0.98005		13.62	51.2571	32.0571	16	32.8571		93.8549	-10.531	0.94917	96.6024	-10.689	0.95748	98.8521	-7.506	0.95145		120.302	-7.915	118.444	-9.735	115.697	-10.258		1.69369	36.2651	1.69369	25.808	1.69369	11.4833
3106.93	0.87104	0.91235	0.88057	0.85976	0.97491		3106.93	0.77943	0.81594	0.84604	0.85976	0.9764		3106.93	0.85976	0.83089	0.92532	0.96071	0.98		13.64	46.9143	28.7429	19.2	32.9714		94.2968	-10.533	0.94897	96.7799	-10.686	0.95737	99.0136	-7.514	0.95133		120.555	-7.913	118.502	-9.726	115.694	-10.252		1.6977	36.2552	1.6977	25.7863	1.6977	11.4807
3104.87	0.86587	0.90978	0.87817	0.85665	0.97506		3104.87	0.78109	0.81712	0.84851	0.85665	0.97635		3104.87	0.85665	0.82842	0.92315	0.96014	0.97988		13.66	48.1143	20.4571	20.5714	37.7714		94.4181	-10.534	0.94887	96.8493	-10.684	0.95727	99.2902	-7.521	0.95116		120.754	-7.912	118.674	-9.718	115.915	-10.247		1.7017	36.2454	1.7017	25.7646	1.7017	11.478
3102.81	0.86122	0.90748	0.87604	0.85403	0.97521		3102.81	0.78309	0.81825	0.85114	0.85403	0.97633		3102.81	0.85403	0.82659	0.92142	0.95982	0.97977		13.68	44.6857	16.6857	22.4571	28.4571		94.548	-10.536	0.94875	97.2631	-10.681	0.95723	99.3519	-7.527	0.95099		120.849	-7.911	118.724	-9.71	115.938	-10.242		1.70571	36.2357	1.70571	25.7431	1.70571	11.4755
3100.75	0.85726	0.9059	0.8747	0.85184	0.97536		3100.75	0.78525	0.81955	0.85347	0.85184	0.97631		3100.75	0.85184	0.82569	0.92061	0.96019	0.97969		13.7	45.1429	20.9143	19.0286	21.6571		94.6227	-10.538	0.94854	97.306	-10.678	0.9572	99.4633	-7.534	0.95088		120.933	-7.909	119.149	-9.7	116.252	-10.237		1.70971	36.226	1.70971	25.7218	1.70971	11.4729
3098.68	0.85346	0.90462	0.87394	0.84976	0.97552		3098.68	0.7871	0.8211	0.85539	0.84976	0.97623		3098.68	0.84976	0.82517	0.92039	0.96101	0.97963		13.72	45.0857	24.3429	18.1143	24.2286		94.7641	-10.54	0.94837	97.481	-10.676	0.95707	99.645	-7.541	0.9508		121.194	-7.907	119.198	-9.692	116.477	-10.232		1.71371	36.2163	1.71371	25.7005	1.71371	11.4703
3096.62	0.84944	0.90314	0.87339	0.84767	0.97567		3096.62	0.78852	0.82286	0.85734	0.84767	0.97616		3096.62	0.84767	0.82451	0.92011	0.96163	0.97957		13.74	48.6857	24.2857	16.2857	30		95.0998	-10.541	0.94823	97.4899	-10.674	0.9569	99.8781	-7.548	0.95061		121.382	-7.906	119.413	-9.684	116.563	-10.227		1.71772	36.2067	1.71772	25.6794	1.71772	11.4679
3094.56	0.84535	0.90147	0.87304	0.84577	0.97583		3094.56	0.7898	0.82473	0.85937	0.84577	0.97617		3094.56	0.84577	0.8238	0.91962	0.96211	0.97952		13.76	47.4857	19.9429	17.6571	32.7429		95.243	-10.543	0.94814	97.8554	-10.672	0.95676	100.114	-7.554	0.95043		121.606	-7.906	119.384	-9.675	116.709	-10.221		1.72172	36.1971	1.72172	25.6584	1.72172	11.4654
3092.5	0.8414	0.89967	0.87295	0.84422	0.97599		3092.5	0.7911	0.82676	0.86134	0.84422	0.97621		3092.5	0.84422	0.82303	0.919	0.96269	0.97951		13.78	50.4	21.0286	16.8571	30.3429		95.3777	-10.546	0.94792	97.9852	-10.67	0.95667	100.082	-7.561	0.95031		121.612	-7.905	119.766	-9.666	116.752	-10.215		1.72573	36.1875	1.72573	25.6375	1.72573	11.4629
3090.44	0.83759	0.89771	0.87287	0.843	0.97616		3090.44	0.79252	0.82882	0.86346	0.843	0.97618		3090.44	0.843	0.82213	0.91818	0.96321	0.97946		13.8	49.7143	22	17.4857	31.5429		95.4256	-10.547	0.94773	98.1714	-10.669	0.95654	100.314	-7.567	0.95024		121.818	-7.904	119.901	-9.657	117.15	-10.208		1.72973	36.178	1.72973	25.6167	1.72973	11.4605
3088.38	0.83402	0.89584	0.87262	0.8419	0.97632		3088.38	0.79419	0.83074	0.86581	0.8419	0.97614		3088.38	0.8419	0.82135	0.91728	0.96354	0.9793		13.82	47.7714	23.3143	21.5429	29.3143		95.6924	-10.549	0.94761	98.2692	-10.666	0.95637	100.449	-7.574	0.9501		122.034	-7.904	120.043	-9.648	117.241	-10.202		1.73373	36.1686	1.73373	25.596	1.73373	11.4581
3086.31	0.8308	0.89449	0.87237	0.84075	0.97649		3086.31	0.7961	0.83255	0.868	0.84075	0.9762		3086.31	0.84075	0.82109	0.91664	0.96384	0.97916		13.84	43.4286	20.9714	19.0286	29.2571		95.869	-10.551	0.94751	98.3981	-10.662	0.95628	100.816	-7.581	0.94992		122.275	-7.906	120.138	-9.64	117.433	-10.196		1.73774	36.1592	1.73774	25.5755	1.73774	11.4558
3084.25	0.82779	0.89373	0.87243	0.83971	0.97666		3084.25	0.79826	0.83427	0.86984	0.83971	0.97642		3084.25	0.83971	0.82142	0.9165	0.96438	0.97915		13.86	47.0857	24.8	22.2286	26.3429		96.1414	-10.552	0.94734	98.7346	-10.657	0.95624	100.808	-7.587	0.9498		122.336	-7.907	120.261	-9.632	117.431	-10.19		1.74174	36.1498	1.74174	25.5551	1.74174	11.4534
3082.19	0.82476	0.89328	0.8727	0.83897	0.97682		3082.19	0.80063	0.83582	0.87157	0.83897	0.97668		3082.19	0.83897	0.822	0.91685	0.96505	0.97926		13.88	48.7429	27.6571	24.6286	28.9714		96.1146	-10.553	0.94717	98.8609	-10.653	0.95619	100.971	-7.594	0.94974		122.42	-7.908	120.602	-9.623	117.707	-10.184		1.74575	36.1405	1.74575	25.5348	1.74575	11.4511
3080.13	0.82183	0.89299	0.87295	0.83866	0.97699		3080.13	0.80321	0.83703	0.87329	0.83866	0.97692		3080.13	0.83866	0.82254	0.91737	0.96539	0.97949		13.9	50.0571	27.9429	27.0857	27.8286		96.3049	-10.553	0.94703	98.9981	-10.649	0.95605	101.091	-7.601	0.94964		122.666	-7.909	120.725	-9.615	117.937	-10.178		1.74975	36.1312	1.74975	25.5146	1.74975	11.4488
3078.07	0.81933	0.89289	0.87322	0.83899	0.97715		3078.07	0.80598	0.83816	0.87485	0.83899	0.97717		3078.07	0.83899	0.82317	0.9178	0.96546	0.97976		13.92	46.4571	22.8	21.8286	20.9714		96.4328	-10.553	0.9469	99.0008	-10.644	0.95591	101.394	-7.608	0.94947		122.886	-7.911	120.859	-9.607	118.126	-10.172		1.75375	36.1219	1.75375	25.4945	1.75375	11.4466
3076.01	0.81736	0.893	0.87369	0.84	0.97731		3076.01	0.80879	0.83987	0.8763	0.84	0.97737		3076.01	0.84	0.82403	0.91818	0.96559	0.97992		13.94	46.2286	21.3143	22.3429	19.4286		96.7674	-10.553	0.9467	99.3413	-10.638	0.95585	101.571	-7.614	0.94932		123.059	-7.912	120.881	-9.599	118.186	-10.166		1.75776	36.1127	1.75776	25.4745	1.75776	11.4443
3073.94	0.81587	0.89334	0.87441	0.84155	0.97746		3073.94	0.81148	0.84231	0.87779	0.84155	0.97748		3073.94	0.84155	0.82502	0.91859	0.96578	0.97995		13.96	42.2286	22.5714	20.1143	23.4286		96.8735	-10.552	0.94649	99.5053	-10.632	0.95579	101.564	-7.62	0.94923		123.068	-7.913	121.272	-9.589	118.305	-10.158		1.76176	36.1035	1.76176	25.4547	1.76176	11.4421
3071.88	0.81479	0.89382	0.87521	0.8432	0.9776		3071.88	0.81385	0.84498	0.87932	0.8432	0.97754		3071.88	0.8432	0.82607	0.91891	0.96596	0.97999		13.98	42.1143	24.9143	17.7143	28.8571		96.9489	-10.551	0.94635	99.7536	-10.627	0.95566	101.762	-7.625	0.94913		123.292	-7.913	121.371	-9.579	118.556	-10.15		1.76577	36.0944	1.76577	25.435	1.76577	11.4399
3069.82	0.81408	0.89428	0.87602	0.84442	0.97773		3069.82	0.81567	0.84731	0.88084	0.84442	0.97762		3069.82	0.84442	0.82721	0.91908	0.96621	0.98014		14	49.0286	28.2286	21.5429	24.7429		97.1212	-10.551	0.94622	99.7169	-10.621	0.95553	101.949	-7.631	0.94897		123.512	-7.913	121.584	-9.57	118.779	-10.142		1.76977	36.0853	1.76977	25.4153	1.76977	11.4378
3067.76	0.81376	0.89455	0.87702	0.84512	0.97784		3067.76	0.81708	0.84914	0.88253	0.84512	0.9777		3067.76	0.84512	0.82864	0.91933	0.96659	0.98037		14.02	46.7429	29.3143	26.5714	30.2286		97.3104	-10.551	0.94604	99.9441	-10.613	0.95547	102.329	-7.636	0.94881		123.793	-7.914	121.582	-9.562	118.946	-10.136		1.77377	36.0762	1.77377	25.3958	1.77377	11.4357
3065.7	0.81388	0.89477	0.87826	0.84563	0.97795		3065.7	0.81853	0.8508	0.88466	0.84563	0.9777		3065.7	0.84563	0.83031	0.91984	0.96709	0.98053		14.04	41.1429	28.9714	25.5429	35.4286		97.6657	-10.549	0.94588	100.19	-10.607	0.9554	102.258	-7.641	0.94871		123.774	-7.913	121.778	-9.553	118.965	-10.128		1.77778	36.0672	1.77778	25.3764	1.77778	11.4335
3063.64	0.81441	0.89516	0.87963	0.84619	0.97803		3063.64	0.82051	0.85246	0.88714	0.84619	0.97763		3063.64	0.84619	0.83195	0.92048	0.96757	0.98056		14.06	40.6857	25.7143	19.6571	34.7429		97.6095	-10.547	0.94578	100.404	-10.6	0.95529	102.455	-7.645	0.94861		123.939	-7.912	122.07	-9.544	119.177	-10.121		1.78178	36.0583	1.78178	25.3572	1.78178	11.4314
3061.57	0.81511	0.89572	0.88101	0.84667	0.9781		3061.57	0.82319	0.85426	0.88962	0.84667	0.97751		3061.57	0.84667	0.83356	0.92106	0.96797	0.98051		14.08	50.6857	18.5714	18.8571	25.7143		97.8498	-10.546	0.94565	100.454	-10.594	0.95513	102.566	-7.65	0.94847		124.18	-7.911	122.255	-9.536	119.369	-10.114		1.78579	36.0493	1.78579	25.338	1.78579	11.4294
3059.51	0.81573	0.8963	0.8823	0.84687	0.97815		3059.51	0.82626	0.85634	0.89174	0.84687	0.97746		3059.51	0.84687	0.83523	0.92168	0.96836	0.98053		14.1	49.1429	20.8571	22	24.8		97.8265	-10.546	0.94546	100.546	-10.587	0.95505	102.915	-7.655	0.94829		124.399	-7.91	122.333	-9.528	119.711	-10.107		1.78979	36.0404	1.78979	25.3189	1.78979	11.4274
3057.45	0.81626	0.8968	0.8834	0.84708	0.97818		3057.45	0.82932	0.8585	0.89328	0.84708	0.97746		3057.45	0.84708	0.83664	0.9223	0.96857	0.98062		14.12	47.5429	21.4286	25.3143	22.4571		98.284	-10.545	0.94526	100.82	-10.581	0.95498	103.027	-7.66	0.94815		124.537	-7.908	122.416	-9.52	119.667	-10.099		1.79379	36.0316	1.79379	25.2999	1.79379	11.4253
3055.39	0.81681	0.8972	0.88429	0.84771	0.97819		3055.39	0.83213	0.86033	0.89439	0.84771	0.97734		3055.39	0.84771	0.8376	0.92257	0.96847	0.98064		14.14	47.3143	27.7143	22.9714	21.0857		98.3737	-10.545	0.94513	101.036	-10.575	0.95488	103.061	-7.665	0.94806		124.551	-7.906	122.718	-9.511	119.901	-10.091		1.7978	36.0228	1.7978	25.2811	1.7978	11.4233
3053.33	0.81743	0.89757	0.88495	0.84862	0.97818		3053.33	0.83457	0.86167	0.89523	0.84862	0.97711		3053.33	0.84862	0.83835	0.92233	0.96827	0.98055		14.16	47.8286	30.2286	20.4	25.8286		98.4924	-10.546	0.94501	101.216	-10.569	0.95477	103.236	-7.67	0.94793		124.786	-7.903	122.875	-9.503	119.934	-10.083		1.8018	36.014	1.8018	25.2624	1.8018	11.4214
3051.27	0.81814	0.89784	0.88544	0.84964	0.97813		3051.27	0.83653	0.86282	0.89605	0.84964	0.97687		3051.27	0.84964	0.8391	0.92188	0.96803	0.98038		14.18	45.3143	29.7714	20.6286	24.5143		98.6067	-10.548	0.94482	101.203	-10.562	0.95468	103.464	-7.677	0.94775		124.998	-7.901	123.083	-9.496	120.294	-10.076		1.80581	36.0052	1.80581	25.2437	1.80581	11.4194
3049.2	0.81899	0.89784	0.88572	0.85075	0.97805		3049.2	0.83813	0.86425	0.89724	0.85075	0.97656		3049.2	0.85075	0.83979	0.92152	0.96773	0.98013		14.2	47.2571	22.8	21.4857	21.7143		98.7333	-10.548	0.94466	101.443	-10.556	0.95463	103.769	-7.682	0.94763		125.261	-7.899	123.078	-9.489	120.476	-10.068		1.80981	35.9965	1.80981	25.2252	1.80981	11.4175
3047.14	0.81997	0.89757	0.88578	0.85181	0.97794		3047.14	0.83953	0.86601	0.89885	0.85181	0.97612		3047.14	0.85181	0.84041	0.92141	0.96737	0.97982		14.22	46.8571	18.0571	22.2286	20		99.0998	-10.546	0.94453	101.629	-10.55	0.95454	103.715	-7.687	0.94758		125.237	-7.897	123.306	-9.482	120.526	-10.061		1.81381	35.9879	1.81381	25.2068	1.81381	11.4156
3045.08	0.82105	0.89725	0.88576	0.85259	0.97779		3045.08	0.84094	0.86786	0.90046	0.85259	0.97561		3045.08	0.85259	0.84133	0.92181	0.96714	0.97947		14.24	46.4571	21.4286	20.0571	29.4857		99.1984	-10.545	0.94441	101.924	-10.545	0.9544	103.998	-7.692	0.94749		125.447	-7.893	123.512	-9.476	120.699	-10.055		1.81782	35.9792	1.81782	25.1885	1.81782	11.4137
3043.02	0.82219	0.89694	0.88557	0.85308	0.9776		3043.02	0.84265	0.8698	0.902	0.85308	0.97511		3043.02	0.85308	0.84271	0.92284	0.9672	0.97909		14.26	43.7714	23.2571	20.6286	29.8286		99.3663	-10.545	0.94423	101.865	-10.539	0.95428	103.998	-7.698	0.94736		125.632	-7.891	123.818	-9.471	120.797	-10.048		1.82182	35.9706	1.82182	25.1702	1.82182	11.4119
3040.96	0.82335	0.89645	0.88507	0.85363	0.97736		3040.96	0.84467	0.87178	0.90363	0.85363	0.97464		3040.96	0.85363	0.84412	0.92407	0.96737	0.97861		14.28	44.5143	28.5714	21.0857	31.1429		99.3642	-10.543	0.94403	102.095	-10.533	0.95422	104.423	-7.704	0.94716		125.937	-7.889	123.781	-9.465	121.2	-10.042		1.82583	35.9621	1.82583	25.1521	1.82583	11.41
3038.9	0.82441	0.89589	0.88429	0.85446	0.97706		3038.9	0.84658	0.87367	0.90529	0.85446	0.97419		3038.9	0.85446	0.84537	0.92504	0.96767	0.978		14.3	40.8	26.0571	22	27.0857		99.671	-10.542	0.9439	102.286	-10.529	0.95416	104.47	-7.71	0.94707		125.996	-7.887	123.959	-9.458	121.195	-10.035		1.82983	35.9536	1.82983	25.1341	1.82983	11.4082
3036.83	0.82518	0.8954	0.88324	0.85544	0.97671		3036.83	0.84811	0.87541	0.90693	0.85544	0.97384		3036.83	0.85544	0.84662	0.92579	0.96831	0.97749		14.32	44.1143	23.9429	19.2	24.1714		99.8522	-10.541	0.94377	102.573	-10.524	0.95405	104.617	-7.715	0.94696		126.118	-7.883	124.164	-9.452	121.42	-10.03		1.83383	35.9451	1.83383	25.1162	1.83383	11.4064
3034.77	0.82552	0.89464	0.88187	0.85648	0.9763		3034.77	0.8495	0.87686	0.90844	0.85648	0.97355		3034.77	0.85648	0.84782	0.92641	0.96887	0.97719		14.34	46.5143	22.2857	19.4857	19.3714		100.097	-10.541	0.94359	102.675	-10.519	0.95394	104.699	-7.721	0.94681		126.28	-7.88	124.434	-9.446	121.385	-10.024		1.83784	35.9367	1.83784	25.0984	1.83784	11.4046
3032.71	0.82544	0.89324	0.88007	0.8575	0.97581		3032.71	0.85101	0.87801	0.90965	0.8575	0.97308		3032.71	0.8575	0.84882	0.92681	0.96898	0.97688		14.36	48.1143	23.3143	22.8571	18.8		100.077	-10.541	0.94343	102.747	-10.512	0.95391	104.987	-7.726	0.94666		126.521	-7.877	124.533	-9.44	121.792	-10.017		1.84184	35.9283	1.84184	25.0807	1.84184	11.4029
3030.65	0.82492	0.89139	0.87783	0.85823	0.97526		3030.65	0.85253	0.87905	0.91048	0.85823	0.97237		3030.65	0.85823	0.84973	0.92697	0.96874	0.97644		14.38	42.4	24.9143	20.9143	23.7143		100.268	-10.539	0.94333	102.927	-10.506	0.9539	105.251	-7.732	0.94653		126.745	-7.874	124.574	-9.433	121.945	-10.009		1.84585	35.9199	1.84585	25.0631	1.84585	11.4011
3028.59	0.82403	0.88943	0.87516	0.85852	0.97463		3028.59	0.85406	0.88025	0.91107	0.85852	0.97158		3028.59	0.85852	0.85087	0.92709	0.96829	0.97592		14.4	44.4571	23.2	20.6286	28.2857		100.473	-10.538	0.94322	103.131	-10.5	0.95379	105.247	-7.736	0.94645		126.723	-7.871	124.773	-9.426	122.073	-10.002		1.84985	35.9116	1.84985	25.0456	1.84985	11.3994
3026.53	0.82293	0.8871	0.87194	0.85868	0.97393		3026.53	0.85588	0.88181	0.91175	0.85868	0.97081		3026.53	0.85868	0.85226	0.92725	0.9676	0.97543		14.42	46.9143	22.9714	20.4	29.8286		100.744	-10.538	0.94305	103.434	-10.494	0.95369	105.44	-7.741	0.94634		126.935	-7.867	125	-9.419	122.18	-9.995		1.85385	35.9033	1.85385	25.0282	1.85385	11.3977
3024.46	0.82177	0.88386	0.86806	0.85909	0.97315		3024.46	0.85785	0.88348	0.91258	0.85909	0.97005		3024.46	0.85909	0.85347	0.92717	0.96665	0.975		14.44	48	19.5429	21.2	30.7429		100.829	-10.537	0.94288	103.428	-10.486	0.95364	105.478	-7.746	0.94614		127.102	-7.864	125.296	-9.412	122.283	-9.988		1.85786	35.895	1.85786	25.011	1.85786	11.396
3022.4	0.8206	0.87972	0.8634	0.85976	0.9723		3022.4	0.85946	0.88496	0.91342	0.85976	0.96922		3022.4	0.85976	0.85429	0.92672	0.96563	0.97453		14.46	41.4857	24.6286	18.1714	26.1714		100.898	-10.536	0.94276	103.628	-10.479	0.95364	105.925	-7.751	0.94596		127.457	-7.861	125.252	-9.404	122.628	-9.98		1.86186	35.8868	1.86186	24.9937	1.86186	11.3944
3020.34	0.81923	0.87493	0.85804	0.86034	0.97139		3020.34	0.86073	0.88611	0.91432	0.86034	0.96822		3020.34	0.86034	0.85482	0.92616	0.96457	0.97387		14.48	44.2857	29.2571	16.8	24.8571		101.071	-10.535	0.94265	103.713	-10.472	0.95357	105.922	-7.755	0.94585		127.474	-7.856	125.489	-9.397	122.76	-9.974		1.86587	35.8786	1.86587	24.9766	1.86587	11.3927
3018.28	0.81745	0.86952	0.85235	0.86073	0.97041		3018.28	0.86202	0.8868	0.91527	0.86073	0.96697		3018.28	0.86073	0.85505	0.9257	0.96317	0.97296		14.5	51.7143	30.8	22.1143	25.7143		101.321	-10.535	0.94244	104.108	-10.465	0.95345	106.109	-7.76	0.94573		127.602	-7.851	125.624	-9.389	122.904	-9.967		1.86987	35.8705	1.86987	24.9596	1.86987	11.3911
3016.22	0.81518	0.86362	0.84659	0.86108	0.96937		3016.22	0.8634	0.88715	0.91625	0.86108	0.96563		3016.22	0.86108	0.85488	0.92534	0.96154	0.97193		14.52	54.1714	26.9143	23.4857	35.0857		101.633	-10.534	0.94227	104.15	-10.457	0.95339	106.169	-7.764	0.94557		127.776	-7.847	125.973	-9.382	122.954	-9.96		1.87387	35.8624	1.87387	24.9428	1.87387	11.3895
3014.16	0.81254	0.85754	0.84077	0.86127	0.96828		3014.16	0.86487	0.88757	0.91726	0.86127	0.9643		3014.16	0.86127	0.85465	0.92508	0.96019	0.97095		14.54	49.5429	23.7714	24	33.8857		101.573	-10.531	0.94216	104.273	-10.448	0.95337	106.51	-7.769	0.94542		128.038	-7.842	126.004	-9.374	123.207	-9.953		1.87788	35.8543	1.87788	24.9259	1.87788	11.3879
3012.09	0.80965	0.8514	0.83485	0.86126	0.96715		3012.09	0.86654	0.88845	0.91837	0.86126	0.96286		3012.09	0.86126	0.85478	0.92491	0.95919	0.96997		14.56	50	23.7143	16.3429	28.5714		101.833	-10.529	0.94206	104.356	-10.44	0.95329	106.749	-7.772	0.94534		128.243	-7.838	126.142	-9.367	123.383	-9.946		1.88188	35.8463	1.88188	24.9092	1.88188	11.3864
3010.03	0.80646	0.84483	0.82875	0.86135	0.96599		3010.03	0.86855	0.88977	0.91966	0.86135	0.96117		3010.03	0.86135	0.85512	0.92455	0.9581	0.96879		14.58	54.1714	19.6	19.0286	21.3143		101.804	-10.527	0.9419	104.666	-10.433	0.95318	106.745	-7.776	0.94527		128.228	-7.832	126.247	-9.36	123.663	-9.939		1.88589	35.8383	1.88589	24.8926	1.88589	11.3848
3007.97	0.8029	0.83774	0.82235	0.86192	0.96481		3007.97	0.87087	0.89117	0.92079	0.86192	0.95913		3007.97	0.86192	0.85534	0.92375	0.95661	0.96724		14.6	51.4286	19.6	16.6286	23.5429		102.264	-10.524	0.94172	104.918	-10.425	0.9531	106.915	-7.781	0.94513		128.428	-7.828	126.544	-9.354	123.652	-9.931		1.88989	35.8303	1.88989	24.8761	1.88989	11.3833
3005.91	0.79893	0.83047	0.81547	0.86285	0.96363		3005.91	0.87319	0.89239	0.9214	0.86285	0.95685		3005.91	0.86285	0.85515	0.92243	0.95466	0.96542		14.62	43.3714	17.7143	16.1143	28.6286		102.305	-10.521	0.94162	104.912	-10.417	0.95308	106.994	-7.785	0.94494		128.598	-7.824	126.771	-9.349	123.845	-9.924		1.89389	35.8224	1.89389	24.8597	1.89389	11.3818
3003.85	0.79487	0.82354	0.80829	0.8636	0.96245		3003.85	0.87499	0.8933	0.92138	0.8636	0.95457		3003.85	0.8636	0.85439	0.92074	0.95225	0.96349		14.64	43.2571	19.9429	17.7143	31.1429		102.429	-10.519	0.94152	105.129	-10.409	0.95304	107.427	-7.789	0.94481		128.966	-7.819	126.77	-9.342	124.01	-9.917		1.8979	35.8145	1.8979	24.8433	1.8979	11.3803
3001.79	0.79143	0.81775	0.80168	0.86406	0.9613		3001.79	0.87562	0.89369	0.9208	0.86406	0.95241		3001.79	0.86406	0.85303	0.91897	0.94968	0.96152		14.66	49.8857	22.1143	23.3714	33.0857		102.546	-10.519	0.94132	105.208	-10.401	0.95291	107.409	-7.792	0.9447		128.914	-7.814	126.999	-9.336	124.315	-9.911		1.9019	35.8066	1.9019	24.8271	1.9019	11.3788
2999.72	0.789	0.81364	0.7964	0.86436	0.96017		2999.72	0.87501	0.89378	0.92009	0.86436	0.95034		2999.72	0.86436	0.85113	0.9171	0.94731	0.95958		14.68	53.2	24.8	21.7143	31.0286		102.704	-10.517	0.94114	105.65	-10.393	0.9528	107.633	-7.797	0.94458		129.115	-7.807	127.097	-9.331	124.424	-9.905		1.90591	35.7988	1.90591	24.8109	1.90591	11.3773
2997.66	0.78703	0.81062	0.79153	0.86441	0.9591		2997.66	0.87375	0.89398	0.91954	0.86441	0.94846		2997.66	0.86441	0.84886	0.91499	0.94504	0.9578		14.7	50	28.6286	20.5714	31.6571		103.079	-10.515	0.94102	105.603	-10.384	0.95274	107.621	-7.801	0.94442		129.25	-7.802	127.506	-9.327	124.496	-9.898		1.90991	35.791	1.90991	24.7949	1.90991	11.3759
2995.6	0.78447	0.80737	0.78518	0.86401	0.95808		2995.6	0.87254	0.89437	0.91912	0.86401	0.94691		2995.6	0.86401	0.84638	0.9127	0.94242	0.9562		14.72	51.8857	26.2857	24.7429	29.5429		103.154	-10.513	0.94094	105.819	-10.375	0.95267	108.047	-7.805	0.94425		129.57	-7.796	127.493	-9.322	124.638	-9.89		1.91391	35.7832	1.91391	24.7789	1.91391	11.3744
2993.54	0.78093	0.80343	0.77713	0.86311	0.95712		2993.54	0.87177	0.89474	0.91871	0.86311	0.94567		2993.54	0.86311	0.84374	0.91019	0.93942	0.95466		14.74	48.5143	26.0571	27.8857	30.0571		103.326	-10.511	0.94077	105.829	-10.367	0.95255	108.199	-7.807	0.94417		129.721	-7.789	127.71	-9.317	124.882	-9.883		1.91792	35.7755	1.91792	24.763	1.91792	11.373
2991.48	0.77686	0.79934	0.76893	0.86184	0.95625		2991.48	0.87163	0.89483	0.91817	0.86184	0.94463		2991.48	0.86184	0.84089	0.90744	0.93628	0.95322		14.76	49.8857	22.3429	24.6286	27.4857		103.303	-10.509	0.9406	106.222	-10.358	0.95242	108.262	-7.81	0.94409		129.757	-7.781	127.72	-9.314	125.193	-9.875		1.92192	35.7678	1.92192	24.7473	1.92192	11.3716
2989.42	0.77281	0.79563	0.76199	0.86017	0.95546		2989.42	0.87181	0.89446	0.91744	0.86017	0.94375		2989.42	0.86017	0.83747	0.90447	0.93326	0.95198		14.78	51.3143	24.9143	20	32.0571		103.663	-10.505	0.9405	106.409	-10.348	0.95239	108.417	-7.814	0.94395		129.932	-7.774	128.103	-9.311	125.133	-9.867		1.92593	35.7601	1.92593	24.7316	1.92593	11.3702
2987.35	0.76935	0.79264	0.75705	0.85797	0.95477		2987.35	0.87147	0.89322	0.91636	0.85797	0.94299		2987.35	0.85797	0.83331	0.90124	0.9307	0.95094		14.8	59.1429	23.1429	18.2286	31.2		103.799	-10.503	0.9404	106.455	-10.339	0.95241	108.579	-7.817	0.94378		130.145	-7.768	128.262	-9.308	125.371	-9.861		1.92993	35.7525	1.92993	24.716	1.92993	11.3689
2985.29	0.76706	0.79084	0.75474	0.85524	0.95418		2985.29	0.87004	0.89081	0.91481	0.85524	0.94225		2985.29	0.85524	0.82878	0.89777	0.92899	0.9499		14.82	53.8286	22.4571	19.9429	29.4857		104.021	-10.5	0.94025	106.606	-10.331	0.95235	108.93	-7.82	0.94365		130.461	-7.761	128.328	-9.304	125.392	-9.855		1.93393	35.7449	1.93393	24.7005	1.93393	11.3675
2983.23	0.76576	0.7903	0.75508	0.85192	0.95369		2983.23	0.86764	0.88774	0.91313	0.85192	0.94155		2983.23	0.85192	0.82414	0.89414	0.92797	0.94884		14.84	52.8571	26.4571	19.3143	22.5143		104.018	-10.498	0.94005	106.748	-10.323	0.95226	108.928	-7.821	0.94357		130.39	-7.754	128.499	-9.302	125.804	-9.85		1.93794	35.7373	1.93794	24.685	1.93794	11.3662
2981.17	0.76406	0.78971	0.75594	0.84775	0.9533		2981.17	0.86464	0.88463	0.91133	0.84775	0.94099		2981.17	0.84775	0.8192	0.89051	0.92699	0.94789		14.86	48	31.5429	19.2571	24		104.192	-10.495	0.93991	107.127	-10.313	0.95225	109.156	-7.822	0.94348		130.649	-7.747	128.634	-9.298	125.901	-9.844		1.94194	35.7298	1.94194	24.6697	1.94194	11.3649
2979.11	0.76055	0.78782	0.7546	0.84233	0.95303		2979.11	0.86133	0.88147	0.90894	0.84233	0.94064		2979.11	0.84233	0.81377	0.88701	0.92578	0.94714		14.88	51.1429	33.7143	20.2286	22.6857		104.462	-10.492	0.93983	107.115	-10.304	0.95228	109.141	-7.824	0.94329		130.733	-7.741	129.017	-9.294	126.013	-9.838		1.94595	35.7223	1.94595	24.6544	1.94595	11.3636
2977.05	0.75511	0.7849	0.75071	0.8353	0.95286		2977.05	0.85765	0.87802	0.90575	0.8353	0.9405		2977.05	0.8353	0.80791	0.88355	0.92434	0.94663		14.9	50.7429	27.8286	23.2571	26.6286		104.701	-10.491	0.93966	107.332	-10.296	0.95225	109.577	-7.825	0.94313		131.095	-7.734	128.977	-9.289	126.14	-9.833		1.94995	35.7149	1.94995	24.6393	1.94995	11.3623
2974.98	0.74832	0.78189	0.7457	0.82662	0.95279		2974.98	0.85329	0.87417	0.90192	0.82662	0.94056		2974.98	0.82662	0.80151	0.88001	0.9227	0.94631		14.92	48.8	20.4571	20.7429	20		104.773	-10.488	0.93947	107.326	-10.288	0.95217	109.65	-7.826	0.94305		131.162	-7.726	129.209	-9.284	126.312	-9.826		1.95395	35.7074	1.95395	24.6242	1.95395	11.361
2972.92	0.74076	0.7794	0.74088	0.81653	0.95282		2972.92	0.84802	0.8698	0.8977	0.81653	0.94077		2972.92	0.81653	0.79427	0.87637	0.92113	0.94607		14.94	51.0286	17.7714	20.9143	17.6571		104.894	-10.484	0.93934	107.78	-10.279	0.95214	109.785	-7.828	0.94294		131.288	-7.719	129.181	-9.279	126.636	-9.819		1.95796	35.7	1.95796	24.6092	1.95796	11.3597
2970.86	0.73283	0.77765	0.73709	0.80544	0.95293		2970.86	0.84176	0.86477	0.89305	0.80544	0.94109		2970.86	0.80544	0.78623	0.8723	0.91975	0.94588		14.96	48	18.0571	20.6286	21.3143		105.064	-10.48	0.93924	107.868	-10.27	0.95219	109.875	-7.83	0.94278		131.416	-7.711	129.655	-9.273	126.702	-9.81		1.96196	35.6927	1.96196	24.5943	1.96196	11.3585
2968.8	0.72476	0.77665	0.73478	0.79404	0.95313		2968.8	0.83471	0.85912	0.88787	0.79404	0.9416		2968.8	0.79404	0.77774	0.86756	0.9184	0.94584		14.98	54.5714	23.4286	22.6857	28.7429		105.303	-10.477	0.93907	108.03	-10.262	0.9522	110.095	-7.833	0.94258		131.674	-7.705	129.742	-9.266	126.904	-9.803		1.96597	35.6853	1.96597	24.5795	1.96597	11.3572
2966.74	0.71701	0.77631	0.73407	0.78341	0.9534		2966.74	0.82726	0.85329	0.88207	0.78341	0.94232		2966.74	0.78341	0.76927	0.86249	0.91706	0.94605		15	53.4857	25.2571	16.7429	28.0571		105.564	-10.475	0.93887	108.109	-10.254	0.95213	110.408	-7.834	0.9425		131.931	-7.698	129.893	-9.259	126.87	-9.796		1.96997	35.678	1.96997	24.5648	1.96997	11.356
2964.68	0.71017	0.77656	0.73476	0.77515	0.95373		2964.68	0.81983	0.84765	0.87543	0.77515	0.94298		2964.68	0.77515	0.76131	0.85763	0.91597	0.94626		15.02	56.6857	27.8857	16.5143	25.8286		105.516	-10.472	0.93871	108.275	-10.246	0.95206	110.445	-7.836	0.94245		131.897	-7.69	129.939	-9.252	127.268	-9.788		1.97397	35.6708	1.97397	24.5501	1.97397	11.3548
2962.61	0.70487	0.77757	0.73655	0.77089	0.95411		2962.61	0.81284	0.84216	0.86785	0.77089	0.94334		2962.61	0.77089	0.75461	0.85319	0.91513	0.94626		15.04	46.7429	23.0857	17.6571	31.7143		105.769	-10.469	0.93862	108.591	-10.239	0.95203	110.647	-7.838	0.9423		132.151	-7.683	130.181	-9.245	127.393	-9.78		1.97798	35.6635	1.97798	24.5355	1.97798	11.3536
2960.55	0.70203	0.77966	0.7395	0.77156	0.95452		2960.55	0.80647	0.83647	0.85925	0.77156	0.94354		2960.55	0.77156	0.75014	0.84943	0.91436	0.94615		15.06	49.9429	22.1143	21.4286	34.2286		105.819	-10.468	0.93844	108.689	-10.232	0.952	110.624	-7.839	0.94212		132.235	-7.677	130.461	-9.237	127.6	-9.772		1.98198	35.6563	1.98198	24.521	1.98198	11.3524
2958.49	0.70272	0.78311	0.74386	0.77702	0.95495		2958.49	0.80056	0.83039	0.84953	0.77702	0.94377		2958.49	0.77702	0.74846	0.84702	0.91384	0.94615		15.08	52.4	23.6	22.1714	32.4		106.229	-10.466	0.93825	108.855	-10.226	0.95189	111.072	-7.84	0.94199		132.621	-7.669	130.515	-9.228	127.618	-9.765		1.98599	35.6492	1.98599	24.5067	1.98599	11.3513
2956.43	0.70754	0.78822	0.74996	0.78621	0.95539		2956.43	0.79458	0.82392	0.83889	0.78621	0.94408		2956.43	0.78621	0.74977	0.84654	0.91398	0.94633		15.1	53.0286	25.4857	22.9143	31.3714		106.283	-10.464	0.93814	108.846	-10.22	0.95178	111.117	-7.842	0.94189		132.628	-7.66	130.685	-9.221	127.788	-9.757		1.98999	35.642	1.98999	24.4923	1.98999	11.3501
2954.37	0.71594	0.79479	0.75777	0.79712	0.95583		2954.37	0.78778	0.81694	0.82753	0.79712	0.94443		2954.37	0.79712	0.75359	0.84776	0.91465	0.94665		15.12	47.6571	23.3714	21.4286	28.8571		106.446	-10.461	0.93805	109.259	-10.213	0.95175	111.312	-7.845	0.94172		132.805	-7.651	130.705	-9.213	128.085	-9.749		1.99399	35.6349	1.99399	24.4781	1.99399	11.349
2952.31	0.72613	0.80164	0.76624	0.80732	0.95625		2952.31	0.77955	0.80914	0.81577	0.80732	0.94486		2952.31	0.80732	0.75876	0.84995	0.91531	0.94709		15.14	47.3714	23.8286	20.6286	29.0286		106.518	-10.459	0.93788	109.37	-10.205	0.95173	111.323	-7.848	0.94152		132.886	-7.644	131.164	-9.205	128.299	-9.741		1.998	35.6279	1.998	24.4639	1.998	11.3479
2950.24	0.73594	0.80722	0.77374	0.81501	0.95664		2950.24	0.77005	0.80061	0.80415	0.81501	0.94539		2950.24	0.81501	0.76407	0.85263	0.91584	0.94769		15.16	52	25.6571	21.3143	28.3429		106.731	-10.457	0.93771	109.566	-10.199	0.95167	111.571	-7.851	0.94136		133.21	-7.637	131.228	-9.197	128.374	-9.735		2.002	35.6208	2.002	24.4499	2.002	11.3467
2948.18	0.74353	0.81063	0.7791	0.81962	0.957		2948.18	0.76007	0.7922	0.79352	0.81962	0.94598		2948.18	0.81962	0.76873	0.85542	0.9164	0.94838		15.18	53.4286	22.6286	19.5429	30.9143		107.078	-10.454	0.93757	109.559	-10.19	0.95157	111.849	-7.853	0.94128		133.388	-7.628	131.391	-9.191	128.436	-9.728		2.00601	35.6138	2.00601	24.4359	2.00601	11.3456
2946.12	0.74755	0.81138	0.78204	0.82126	0.95731		2946.12	0.75051	0.78452	0.78471	0.82126	0.94647		2946.12	0.82126	0.77228	0.8578	0.91713	0.94898		15.2	50.4	20.4	15.4286	26.1143		107.1	-10.451	0.93749	109.837	-10.181	0.95152	111.946	-7.857	0.94119		133.417	-7.62	131.433	-9.184	128.683	-9.72		2.01001	35.6068	2.01001	24.422	2.01001	11.3445
2944.06	0.74753	0.80899	0.78271	0.82038	0.95757		2944.06	0.74225	0.77772	0.77822	0.82038	0.94671		2944.06	0.82038	0.77426	0.85936	0.91803	0.94939		15.22	48.1714	24.1714	15.9429	26.2286		107.285	-10.449	0.93733	110.1	-10.172	0.95152	112.086	-7.86	0.94105		133.614	-7.613	131.707	-9.178	128.914	-9.713		2.01401	35.5999	2.01401	24.4081	2.01401	11.3435
2942	0.74397	0.80374	0.78145	0.81789	0.95778		2942	0.73611	0.77225	0.77427	0.81789	0.94677		2942	0.81789	0.77459	0.86021	0.91895	0.94973		15.24	45.4286	27.2571	16.2286	25.9429		107.267	-10.447	0.93712	110.24	-10.164	0.95144	112.128	-7.864	0.94087		133.737	-7.605	131.927	-9.171	129.133	-9.707		2.01802	35.5929	2.01802	24.3944	2.01802	11.3424
2939.94	0.73839	0.7973	0.77931	0.81504	0.95794		2939.94	0.73229	0.76861	0.77268	0.81504	0.94672		2939.94	0.81504	0.77391	0.86078	0.91995	0.95		15.26	38.3429	22.6857	17.8857	27.2		107.698	-10.444	0.93699	110.308	-10.156	0.95131	112.551	-7.867	0.94077		134.123	-7.598	132.079	-9.165	129.112	-9.699		2.02202	35.586	2.02202	24.3807	2.02202	11.3414
2937.87	0.73271	0.79178	0.77741	0.81287	0.95804		2937.87	0.73039	0.76676	0.77293	0.81287	0.94655		2937.87	0.81287	0.77271	0.86109	0.9209	0.95012		15.28	44	21.7714	18.3429	27.8286		107.787	-10.441	0.93691	110.399	-10.147	0.95125	112.609	-7.87	0.94067		134.084	-7.589	132.171	-9.159	129.381	-9.692		2.02603	35.5792	2.02603	24.3671	2.02603	11.3403
2935.81	0.72852	0.78844	0.77624	0.81219	0.95809		2935.81	0.73007	0.76638	0.77446	0.81219	0.94634		2935.81	0.81219	0.77128	0.86081	0.92136	0.95015		15.3	57.1429	22.1714	20.8	29.3143		107.997	-10.437	0.93677	110.753	-10.137	0.95125	112.782	-7.874	0.94051		134.329	-7.58	132.226	-9.153	129.48	-9.684		2.03003	35.5723	2.03003	24.3536	2.03003	11.3393
2933.75	0.72716	0.78807	0.77603	0.81354	0.9581		2933.75	0.73144	0.76736	0.77671	0.81354	0.94614		2933.75	0.81354	0.77044	0.86017	0.92111	0.95017		15.32	64.7429	23.3143	20	31.5429		108.001	-10.434	0.93658	110.915	-10.128	0.95122	112.75	-7.878	0.94033		134.355	-7.572	132.6	-9.148	129.842	-9.678		2.03403	35.5655	2.03403	24.3401	2.03403	11.3383
2931.69	0.72948	0.79125	0.77711	0.817	0.95806		2931.69	0.73431	0.76964	0.77913	0.817	0.94585		2931.69	0.817	0.7709	0.85987	0.92061	0.95011		15.34	55.2571	17.0286	19.3714	31.4286		108.203	-10.429	0.93645	111.071	-10.119	0.95112	113.13	-7.881	0.94017		134.732	-7.564	132.704	-9.143	129.856	-9.671		2.03804	35.5588	2.03804	24.3268	2.03804	11.3373
2929.63	0.73515	0.79753	0.77949	0.82224	0.958		2929.63	0.73799	0.77282	0.78132	0.82224	0.94539		2929.63	0.82224	0.77275	0.86021	0.92034	0.94992		15.36	50.2857	16.1143	20.6286	32.7429		108.486	-10.426	0.93639	111.081	-10.109	0.95106	113.295	-7.885	0.9401		134.873	-7.556	132.88	-9.139	130.004	-9.664		2.04204	35.552	2.04204	24.3135	2.04204	11.3363
2927.57	0.74293	0.80533	0.78259	0.82867	0.95791		2927.57	0.74191	0.77621	0.78323	0.82867	0.94487		2927.57	0.82867	0.77562	0.86095	0.92026	0.94967		15.38	49.4286	17.1429	23.3714	35.3143		108.662	-10.424	0.93625	111.359	-10.099	0.9511	113.436	-7.887	0.94001		134.94	-7.548	132.9	-9.135	130.121	-9.657		2.04605	35.5453	2.04605	24.3002	2.04605	11.3353
2925.5	0.75153	0.81299	0.78589	0.83558	0.9578		2925.5	0.74568	0.77916	0.78461	0.83558	0.9443		2925.5	0.83558	0.77914	0.86186	0.92024	0.94933		15.4	53.2	18.9143	21.9429	36.2857		108.762	-10.422	0.93608	111.516	-10.09	0.95109	113.541	-7.89	0.93985		135.08	-7.54	133.203	-9.13	130.394	-9.65		2.05005	35.5386	2.05005	24.2871	2.05005	11.3343
2923.44	0.76018	0.81976	0.78927	0.84254	0.9577		2923.44	0.74887	0.78107	0.78491	0.84254	0.94357		2923.44	0.84254	0.78315	0.863	0.9204	0.94887		15.42	49.2571	20.8	19.5429	30.6857		108.873	-10.421	0.93594	111.775	-10.081	0.95098	113.622	-7.893	0.93972		135.277	-7.532	133.397	-9.125	130.651	-9.642		2.05405	35.532	2.05405	24.274	2.05405	11.3334
2921.38	0.76839	0.82538	0.79239	0.84928	0.9576		2921.38	0.75095	0.7817	0.78383	0.84928	0.94282		2921.38	0.84928	0.78752	0.86437	0.9208	0.94842		15.44	48.9714	24.7429	18.6857	28.5714		109.101	-10.419	0.93587	111.752	-10.072	0.95089	114.028	-7.894	0.93965		135.628	-7.524	133.625	-9.12	130.652	-9.633		2.05806	35.5253	2.05806	24.2611	2.05806	11.3324
2919.32	0.7759	0.82957	0.79468	0.85575	0.95751		2919.32	0.75178	0.78129	0.78157	0.85575	0.94218		2919.32	0.85575	0.79235	0.86607	0.9213	0.94813		15.46	46	32.4	16.4	27.3714		109.316	-10.419	0.93575	111.948	-10.062	0.95087	114.073	-7.897	0.93957		135.59	-7.516	133.626	-9.114	130.868	-9.625		2.06206	35.5187	2.06206	24.2481	2.06206	11.3315
2917.26	0.78279	0.83241	0.79607	0.86176	0.95746		2917.26	0.75188	0.78043	0.77875	0.86176	0.94158		2917.26	0.86176	0.79791	0.86854	0.92182	0.94788		15.48	45.6	26.5143	16.4571	28.9714		109.561	-10.418	0.93558	112.199	-10.053	0.95089	114.245	-7.899	0.93941		135.827	-7.508	133.78	-9.108	130.88	-9.616		2.06607	35.5122	2.06607	24.2353	2.06607	11.3306
2915.2	0.78914	0.83447	0.79695	0.86723	0.95743		2915.2	0.75184	0.77978	0.77611	0.86723	0.94092		2915.2	0.86723	0.80412	0.87196	0.9225	0.94753		15.5	53.4286	23.7143	23.8286	27.7143		109.526	-10.417	0.93545	112.435	-10.045	0.9508	114.252	-7.902	0.93923		135.839	-7.501	134.061	-9.102	131.322	-9.608		2.07007	35.5056	2.07007	24.2225	2.07007	11.3296
2913.13	0.79495	0.83632	0.79774	0.87244	0.95745		2913.13	0.75232	0.77992	0.77427	0.87244	0.94033		2913.13	0.87244	0.81083	0.87615	0.92352	0.9472		15.52	62.8	21.6571	29.2	31.9429		109.759	-10.415	0.93536	112.512	-10.036	0.9507	114.635	-7.903	0.9391		136.303	-7.493	134.251	-9.097	131.358	-9.599		2.07407	35.4991	2.07407	24.2098	2.07407	11.3287
2911.07	0.80026	0.83819	0.79865	0.87751	0.95752		2911.07	0.75391	0.78117	0.77376	0.87751	0.93992		2911.07	0.87751	0.81789	0.88079	0.92489	0.94704		15.54	58.7429	29.6571	27.1429	29.5429		109.88	-10.412	0.93522	112.592	-10.026	0.95065	114.766	-7.904	0.93902		136.334	-7.484	134.339	-9.092	131.552	-9.591		2.07808	35.4926	2.07808	24.1972	2.07808	11.3278
2909.01	0.80486	0.83968	0.79924	0.88222	0.95763		2909.01	0.7569	0.78338	0.77486	0.88222	0.93964		2909.01	0.88222	0.82485	0.88543	0.9263	0.94702		15.56	45.4857	27.6571	19.3714	29.4286		110.239	-10.41	0.93503	112.813	-10.017	0.95064	114.96	-7.906	0.9389		136.477	-7.476	134.399	-9.087	131.565	-9.583		2.08208	35.4862	2.08208	24.1847	2.08208	11.3269
2906.95	0.80852	0.84053	0.79899	0.88652	0.95781		2906.95	0.76144	0.78632	0.77758	0.88652	0.93946		2906.95	0.88652	0.83121	0.88961	0.92743	0.94706		15.58	52.8571	26.6286	22	32.3429		110.282	-10.407	0.93489	113.031	-10.008	0.95057	115.01	-7.909	0.93871		136.557	-7.468	134.688	-9.081	131.819	-9.576		2.08609	35.4798	2.08609	24.1722	2.08609	11.3261
2904.89	0.81183	0.84154	0.79881	0.89049	0.95804		2904.89	0.76729	0.79025	0.7818	0.89049	0.93939		2904.89	0.89049	0.83664	0.89307	0.9283	0.94711		15.6	55.4857	25.3143	22.1714	37.4286		110.417	-10.403	0.93481	113.275	-10.001	0.95043	115.138	-7.91	0.93859		136.812	-7.459	134.901	-9.077	132.092	-9.568		2.09009	35.4734	2.09009	24.1598	2.09009	11.3252
2902.83	0.8155	0.84332	0.7999	0.89407	0.95834		2902.83	0.77396	0.79551	0.78742	0.89407	0.93953		2902.83	0.89407	0.84084	0.89575	0.92894	0.94722		15.62	54.2857	28.1143	23.4286	34.8571		110.509	-10.4	0.93469	113.267	-9.993	0.95037	115.456	-7.911	0.9385		137.094	-7.449	135.105	-9.071	132.202	-9.561		2.09409	35.467	2.09409	24.1474	2.09409	11.3243
2900.76	0.81973	0.84584	0.80237	0.89718	0.95869		2900.76	0.78119	0.80195	0.79457	0.89718	0.93987		2900.76	0.89718	0.84383	0.8977	0.92925	0.94743		15.64	47.0286	27.2	17.6	28.8571		110.805	-10.396	0.93452	113.469	-9.985	0.95038	115.563	-7.913	0.9384		137.097	-7.44	135.081	-9.065	132.322	-9.555		2.0981	35.4607	2.0981	24.1352	2.0981	11.3235
2898.7	0.82456	0.84921	0.80613	0.90002	0.9591		2898.7	0.78881	0.80924	0.80308	0.90002	0.94035		2898.7	0.90002	0.84604	0.89899	0.92951	0.94767		15.66	52.2286	30.4	19.0857	25.1429		111.072	-10.392	0.93439	113.654	-9.978	0.95033	115.731	-7.916	0.9382		137.315	-7.432	135.321	-9.06	132.379	-9.547		2.1021	35.4543	2.1021	24.123	2.1021	11.3227
2896.64	0.83005	0.85344	0.81129	0.90291	0.95956		2896.64	0.79655	0.81702	0.81225	0.90291	0.94091		2896.64	0.90291	0.84806	0.89976	0.9301	0.94791		15.68	53.1429	30.8571	22.1143	22		111.053	-10.386	0.93432	113.984	-9.972	0.95021	115.726	-7.918	0.93803		137.374	-7.424	135.511	-9.054	132.771	-9.539		2.10611	35.4481	2.10611	24.1108	2.10611	11.3218
2894.58	0.83597	0.85806	0.81727	0.90583	0.96008		2894.58	0.8041	0.82472	0.82131	0.90583	0.94156		2894.58	0.90583	0.85017	0.90035	0.93102	0.94817		15.7	52.9714	24.5714	22.6286	20.3429		111.284	-10.382	0.93419	113.981	-9.964	0.95014	116.118	-7.919	0.93792		137.809	-7.415	135.817	-9.05	132.867	-9.531		2.11011	35.4418	2.11011	24.0988	2.11011	11.321
2892.52	0.84133	0.86201	0.82226	0.90812	0.96065		2892.52	0.81135	0.83167	0.82963	0.90812	0.94235		2892.52	0.90812	0.85236	0.90106	0.93193	0.94845		15.72	52.4	20.7429	21.6	25.0286		111.287	-10.378	0.93401	114.143	-9.956	0.95012	116.228	-7.92	0.93781		137.81	-7.406	135.812	-9.044	133.06	-9.522		2.11411	35.4356	2.11411	24.0868	2.11411	11.3202
2890.46	0.84506	0.86457	0.82496	0.90887	0.96127		2890.46	0.81823	0.83759	0.8369	0.90887	0.94321		2890.46	0.90887	0.85434	0.90165	0.93261	0.94874		15.74	52.4571	20.3429	19.5429	33.1429		111.713	-10.374	0.93385	114.269	-9.948	0.95006	116.477	-7.922	0.93767		138.033	-7.397	135.998	-9.039	133.076	-9.514		2.11812	35.4294	2.11812	24.0749	2.11812	11.3194
2888.39	0.84683	0.86603	0.82612	0.90754	0.96192		2888.39	0.8243	0.84264	0.84317	0.90754	0.94417		2888.39	0.90754	0.85551	0.90178	0.93322	0.9491		15.76	46.9143	20.4571	23.3143	37.4857		111.764	-10.369	0.93374	114.566	-9.941	0.94993	116.458	-7.924	0.93749		138.061	-7.39	136.15	-9.035	133.309	-9.506		2.12212	35.4232	2.12212	24.063	2.12212	11.3186
2886.33	0.84646	0.86655	0.82669	0.90387	0.96262		2886.33	0.82901	0.84682	0.84863	0.90387	0.9453		2886.33	0.90387	0.85515	0.90126	0.93373	0.94961		15.78	49.0857	24.5143	23.3714	33.1429		111.966	-10.365	0.93363	114.774	-9.932	0.94981	116.694	-7.923	0.93738		138.384	-7.381	136.421	-9.031	133.523	-9.497		2.12613	35.4171	2.12613	24.0512	2.12613	11.3178
2884.27	0.8436	0.86603	0.82664	0.89789	0.96335		2884.27	0.83204	0.84976	0.85322	0.89789	0.94653		2884.27	0.89789	0.85281	0.9	0.93396	0.95022		15.8	51.0286	30.0571	20.3429	28.5714		112.003	-10.36	0.93346	114.779	-9.923	0.94979	116.937	-7.923	0.93729		138.581	-7.373	136.58	-9.026	133.767	-9.49		2.13013	35.4109	2.13013	24.0395	2.13013	11.3171
2882.21	0.83831	0.86475	0.82617	0.89017	0.96411		2882.21	0.83331	0.85131	0.85663	0.89017	0.94771		2882.21	0.89017	0.84864	0.89816	0.93405	0.95085		15.82	56.9143	25.0286	18.4571	25.4286		112.228	-10.355	0.9333	114.953	-9.913	0.94976	117.098	-7.923	0.93714		138.637	-7.364	136.629	-9.02	133.83	-9.483		2.13413	35.4048	2.13413	24.0279	2.13413	11.3163
2880.15	0.83135	0.86308	0.82591	0.88196	0.96489		2880.15	0.83304	0.85175	0.85882	0.88196	0.94884		2880.15	0.88196	0.84337	0.896	0.9342	0.95153		15.84	51.6571	21.4286	19.8286	25.8857		112.489	-10.35	0.93319	115.15	-9.905	0.94966	117.172	-7.923	0.93695		138.805	-7.357	136.83	-9.015	133.935	-9.476		2.13814	35.3988	2.13814	24.0163	2.13814	11.3155
2878.09	0.82432	0.86153	0.82637	0.875	0.9657		2878.09	0.83191	0.85151	0.86024	0.875	0.94997		2878.09	0.875	0.83814	0.89392	0.93444	0.95229		15.86	49.8857	24.5714	26.5143	27.4857		112.609	-10.345	0.93305	115.519	-9.896	0.94957	117.243	-7.923	0.93683		138.898	-7.349	137.02	-9.011	134.144	-9.469		2.14214	35.3927	2.14214	24.0048	2.14214	11.3148
2876.02	0.81881	0.86074	0.8278	0.87056	0.96652		2876.02	0.83091	0.85127	0.86144	0.87056	0.95107		2876.02	0.87056	0.83418	0.89255	0.93486	0.9531		15.88	51.9429	27.3714	26	32.5143		112.75	-10.341	0.93286	115.462	-9.885	0.94957	117.594	-7.922	0.93673		139.294	-7.34	137.345	-9.007	134.381	-9.463		2.14615	35.3867	2.14615	23.9933	2.14615	11.314
2873.96	0.8157	0.86104	0.83011	0.86898	0.96736		2873.96	0.83096	0.85165	0.86284	0.86898	0.95204		2873.96	0.86898	0.83228	0.89216	0.9355	0.95387		15.9	61.0286	22.6286	25.0857	31.4286		112.784	-10.337	0.9327	115.699	-9.875	0.94957	117.753	-7.923	0.93663		139.327	-7.331	137.305	-9.003	134.59	-9.456		2.15015	35.3807	2.15015	23.9819	2.15015	11.3133
2871.9	0.81526	0.86251	0.8332	0.87019	0.96821		2871.9	0.83232	0.85279	0.8648	0.87019	0.953		2871.9	0.87019	0.83265	0.89278	0.93642	0.95461		15.92	66.0571	19.3714	19.3143	28.7429		113.11	-10.332	0.93258	115.744	-9.866	0.9495	117.944	-7.923	0.93648		139.544	-7.322	137.553	-8.999	134.576	-9.449		2.15415	35.3748	2.15415	23.9706	2.15415	11.3126
2869.84	0.81738	0.86519	0.83713	0.87358	0.96907		2869.84	0.83451	0.85461	0.86731	0.87358	0.95398		2869.84	0.87358	0.83489	0.89414	0.93767	0.95535		15.94	60.2857	20.5143	21.5429	30.5143		113.279	-10.328	0.93244	116.124	-9.857	0.94941	117.939	-7.924	0.93633		139.526	-7.314	137.624	-8.996	134.796	-9.442		2.15816	35.3688	2.15816	23.9594	2.15816	11.3119
2867.78	0.82136	0.86898	0.84191	0.87808	0.96993		2867.78	0.83691	0.85678	0.86973	0.87808	0.95492		2867.78	0.87808	0.83789	0.89571	0.93905	0.95609		15.96	59.4286	25.3143	20.9143	32.7429		113.489	-10.325	0.93227	116.219	-9.847	0.9494	118.227	-7.923	0.93624		139.957	-7.304	137.996	-8.992	134.955	-9.436		2.16216	35.3629	2.16216	23.9482	2.16216	11.3112
2865.72	0.82626	0.87353	0.84748	0.88274	0.97079		2865.72	0.83905	0.85879	0.87135	0.88274	0.9559		2865.72	0.88274	0.8407	0.89729	0.94023	0.9569		15.98	58.2286	23.7714	18.0571	30.5714		113.481	-10.32	0.93211	116.321	-9.837	0.94944	118.436	-7.922	0.93615		140.08	-7.294	138.074	-8.988	135.307	-9.43		2.16617	35.357	2.16617	23.937	2.16617	11.3105
2863.65	0.83161	0.87853	0.8538	0.88728	0.97165		2863.65	0.84086	0.86045	0.87216	0.88728	0.95703		2863.65	0.88728	0.8433	0.89897	0.9413	0.95784		16	59.2571	22.1143	16	28.3429		113.697	-10.315	0.93201	116.464	-9.828	0.94942	118.623	-7.923	0.93598		140.171	-7.284	138.165	-8.985	135.28	-9.422		2.17017	35.3512	2.17017	23.926	2.17017	11.3098
2861.59	0.83758	0.88392	0.86094	0.89201	0.9725		2861.59	0.84251	0.8621	0.87272	0.89201	0.95818		2861.59	0.89201	0.84633	0.90085	0.94261	0.95883		16.02	55.0857	22.7429	19.8286	23.3714		113.895	-10.309	0.9319	116.673	-9.819	0.94936	118.642	-7.923	0.9358		140.274	-7.276	138.269	-8.982	135.488	-9.415		2.17417	35.3453	2.17417	23.915	2.17417	11.3091
2859.53	0.84423	0.88962	0.86874	0.89722	0.97334		2859.53	0.84437	0.86406	0.87357	0.89722	0.95923		2859.53	0.89722	0.85035	0.90306	0.9443	0.95982		16.04	51.3714	28.5714	23.4857	24.5714		114.198	-10.304	0.93171	116.98	-9.809	0.94934	118.753	-7.922	0.93567		140.45	-7.268	138.551	-8.979	135.541	-9.409		2.17818	35.3395	2.17818	23.904	2.17818	11.3084
2857.47	0.85129	0.89537	0.8766	0.90273	0.97417		2857.47	0.84687	0.86622	0.87487	0.90273	0.9602		2857.47	0.90273	0.85542	0.90582	0.94632	0.96075		16.06	48.3429	29.4286	28.0571	25.4286		114.186	-10.299	0.93153	116.959	-9.799	0.94935	119.091	-7.921	0.93559		140.8	-7.258	138.824	-8.975	135.914	-9.402		2.18218	35.3338	2.18218	23.8931	2.18218	11.3078
2855.41	0.85852	0.90087	0.88403	0.90794	0.97498		2855.41	0.84992	0.86822	0.87648	0.90794	0.96115		2855.41	0.90794	0.86128	0.90914	0.94856	0.96165		16.08	53.0286	30.2286	24.6857	29.6571		114.342	-10.293	0.93141	117.188	-9.791	0.94933	119.258	-7.921	0.93545		140.81	-7.249	138.825	-8.971	136.084	-9.395		2.18619	35.328	2.18619	23.8823	2.18619	11.3071
2853.35	0.8658	0.9061	0.89094	0.91249	0.97576		2853.35	0.85303	0.86998	0.87829	0.91249	0.96213		2853.35	0.91249	0.86758	0.91266	0.95101	0.96262		16.1	54.2286	26.1143	23.0286	23.2		114.476	-10.288	0.93129	117.195	-9.783	0.94924	119.379	-7.921	0.93528		141.037	-7.24	139.031	-8.968	136.13	-9.388		2.19019	35.3223	2.19019	23.8716	2.19019	11.3065
2851.28	0.87302	0.91116	0.89744	0.91629	0.97652		2851.28	0.85597	0.87161	0.88007	0.91629	0.96316		2851.28	0.91629	0.87393	0.91617	0.95357	0.96366		16.12	54.9714	20.3429	20.6857	28.1714		114.79	-10.284	0.93111	117.662	-9.775	0.94915	119.425	-7.92	0.93516		141.043	-7.232	139.084	-8.964	136.307	-9.382		2.19419	35.3166	2.19419	23.8609	2.19419	11.3058
2849.22	0.87999	0.91606	0.9035	0.91942	0.97725		2849.22	0.85882	0.87326	0.88163	0.91942	0.96425		2849.22	0.91942	0.88	0.9198	0.95607	0.96473		16.14	50.1714	14.3429	21.8857	33.3714		114.999	-10.279	0.93096	117.671	-9.767	0.94914	119.711	-7.919	0.93511		141.496	-7.222	139.55	-8.96	136.396	-9.378		2.1982	35.3109	2.1982	23.8502	2.1982	11.3052
2847.16	0.88662	0.92066	0.90907	0.92203	0.97794		2847.16	0.86155	0.87512	0.88294	0.92203	0.96535		2847.16	0.92203	0.88562	0.92361	0.95848	0.96581		16.16	52.3429	18.0571	21.7143	36.5143		114.979	-10.273	0.93087	117.891	-9.759	0.94915	119.886	-7.919	0.93501		141.554	-7.212	139.534	-8.954	136.784	-9.373		2.2022	35.3052	2.2022	23.8397	2.2022	11.3046
2845.1	0.89286	0.92485	0.91425	0.9243	0.9786		2845.1	0.86404	0.87724	0.88415	0.9243	0.96633		2845.1	0.9243	0.89088	0.92748	0.96087	0.96679		16.18	53.3714	24.9143	22.0571	30.8571		115.211	-10.268	0.93079	117.913	-9.752	0.9491	120.143	-7.918	0.93485		141.72	-7.202	139.731	-8.949	136.802	-9.368		2.20621	35.2996	2.20621	23.8292	2.20621	11.3039
2843.04	0.89869	0.92862	0.91912	0.92645	0.97921		2843.04	0.86643	0.87965	0.88554	0.92645	0.96714		2843.04	0.92645	0.89592	0.9312	0.96319	0.96765		16.2	58.0571	30.4	21.7714	26.9714		115.294	-10.263	0.93063	118.2	-9.744	0.94905	120.118	-7.916	0.93469		141.764	-7.193	139.759	-8.944	137.018	-9.364		2.21021	35.294	2.21021	23.8187	2.21021	11.3033
2840.98	0.90411	0.93197	0.92359	0.9286	0.97978		2840.98	0.86884	0.88228	0.88722	0.9286	0.96787		2840.98	0.9286	0.90056	0.93452	0.96524	0.9685		16.22	56.2857	26.2286	20.1143	32.2857		115.697	-10.258	0.93048	118.444	-9.735	0.94905	120.302	-7.915	0.93457		142.024	-7.183	140.112	-8.939	136.997	-9.359		2.21421	35.2884	2.21421	23.8083	2.21421	11.3027
2838.91	0.90924	0.93487	0.92765	0.93062	0.98031		2838.91	0.87126	0.88493	0.88903	0.93062	0.96862		2838.91	0.93062	0.90457	0.93735	0.96682	0.96941		16.24	62.8	25.3143	18.8	31.6		115.694	-10.252	0.93039	118.502	-9.726	0.94905	120.555	-7.913	0.93447		142.296	-7.173	140.293	-8.934	137.38	-9.354		2.21822	35.2829	2.21822	23.798	2.21822	11.3021
2836.85	0.91428	0.93757	0.93144	0.93261	0.9808		2836.85	0.87377	0.88761	0.89103	0.93261	0.96943		2836.85	0.93261	0.90811	0.93973	0.96802	0.97038		16.26	61.6	23.0286	21.3143	34.4571		115.915	-10.247	0.9303	118.674	-9.718	0.949	120.754	-7.912	0.93431		142.348	-7.163	140.342	-8.928	137.535	-9.347		2.22222	35.2773	2.22222	23.7877	2.22222	11.3015
2834.79	0.91923	0.94047	0.93505	0.93483	0.98124		2834.79	0.87656	0.89037	0.89325	0.93483	0.97024		2834.79	0.93483	0.91162	0.94189	0.96916	0.97131		16.28	60.0571	26.2857	18.7429	26.8571		115.938	-10.242	0.93012	118.724	-9.71	0.94888	120.849	-7.911	0.93413		142.523	-7.154	140.521	-8.923	137.705	-9.34		2.22623	35.2718	2.22623	23.7775	2.22623	11.3009
2832.73	0.92406	0.94367	0.93835	0.93736	0.98164		2832.73	0.87976	0.89311	0.89549	0.93736	0.97091		2832.73	0.93736	0.9153	0.9442	0.97036	0.97211		16.3	55.2	24.2286	23.8286	27.4286		116.252	-10.237	0.92993	119.149	-9.7	0.94881	120.933	-7.909	0.93401		142.573	-7.145	140.627	-8.918	137.805	-9.334		2.23023	35.2663	2.23023	23.7674	2.23023	11.3003
2830.67	0.92861	0.94693	0.94121	0.93993	0.982		2830.67	0.88307	0.89559	0.89752	0.93993	0.97145		2830.67	0.93993	0.91903	0.94693	0.97157	0.97279		16.32	58.7429	24.7429	20.3429	25.5429		116.477	-10.232	0.92983	119.198	-9.692	0.94879	121.194	-7.907	0.93395		143.009	-7.135	141.031	-8.913	137.885	-9.328		2.23423	35.2609	2.23423	23.7573	2.23423	11.2998
2828.61	0.9327	0.94996	0.94384	0.9422	0.98231		2828.61	0.88614	0.89767	0.8993	0.9422	0.97191		2828.61	0.9422	0.92279	0.95	0.97288	0.97333		16.34	55.4286	21.9429	21.7143	29.8286		116.563	-10.227	0.92977	119.413	-9.684	0.94872	121.382	-7.906	0.93383		143.025	-7.125	141.032	-8.907	138.223	-9.322		2.23824	35.2554	2.23824	23.7472	2.23824	11.2992
2826.54	0.93621	0.95252	0.94646	0.94411	0.9826		2826.54	0.88906	0.89964	0.90109	0.94411	0.97218		2826.54	0.94411	0.92663	0.95294	0.97422	0.97368		16.36	53.5429	24.4	18.1143	27.0286		116.709	-10.221	0.92962	119.384	-9.675	0.94865	121.606	-7.906	0.93366		143.237	-7.116	141.267	-8.902	138.363	-9.316		2.24224	35.25	2.24224	23.7372	2.24224	11.2986
2824.48	0.93923	0.95446	0.94903	0.94578	0.98285		2824.48	0.89181	0.90176	0.90311	0.94578	0.97229		2824.48	0.94578	0.93039	0.95546	0.97542	0.97393		16.38	56.0571	26.2857	19.0857	29.3714		116.752	-10.215	0.92945	119.766	-9.666	0.94862	121.612	-7.905	0.93352		143.262	-7.107	141.221	-8.898	138.5	-9.312		2.24625	35.2446	2.24625	23.7273	2.24625	11.2981
2822.42	0.94205	0.95595	0.95143	0.94731	0.98307		2822.42	0.89422	0.90408	0.90533	0.94731	0.97245		2822.42	0.94731	0.93377	0.95753	0.97651	0.97426		16.4	56	24.6286	18.9714	31.0857		117.15	-10.208	0.92935	119.901	-9.657	0.94864	121.818	-7.904	0.93342		143.594	-7.098	141.659	-8.893	138.522	-9.308		2.25025	35.2393	2.25025	23.7175	2.25025	11.2975
2820.36	0.94474	0.95717	0.9535	0.9489	0.98327		2820.36	0.8963	0.90654	0.90779	0.9489	0.97267		2820.36	0.9489	0.93655	0.95921	0.97753	0.97465		16.42	56.3429	24.6286	20.0571	26.3429		117.241	-10.202	0.92929	120.043	-9.648	0.94864	122.034	-7.904	0.9333		143.786	-7.088	141.764	-8.887	138.798	-9.303		2.25425	35.2339	2.25425	23.7076	2.25425	11.297
2818.3	0.94721	0.95832	0.95506	0.95067	0.98345		2818.3	0.89818	0.90891	0.91032	0.95067	0.97279		2818.3	0.95067	0.93876	0.96051	0.97834	0.97494		16.44	60.1143	24.8571	23.2	22.5714		117.433	-10.196	0.92916	120.138	-9.64	0.94857	122.275	-7.906	0.93311		143.876	-7.078	141.914	-8.882	138.984	-9.298		2.25826	35.2286	2.25826	23.6979	2.25826	11.2965
2816.24	0.94947	0.95958	0.95608	0.95247	0.98361		2816.24	0.89993	0.91096	0.91253	0.95247	0.97283		2816.24	0.95247	0.94056	0.9616	0.97891	0.97506		16.46	64.9143	24.5714	26.2286	25.9429		117.431	-10.19	0.92897	120.261	-9.632	0.94855	122.336	-7.907	0.93293		144.034	-7.069	142.008	-8.878	139.268	-9.294		2.26226	35.2233	2.26226	23.6882	2.26226	11.2959
2814.17	0.95151	0.96089	0.9568	0.95413	0.98376		2814.17	0.90152	0.91262	0.91429	0.95413	0.97287		2814.17	0.95413	0.94206	0.96268	0.97941	0.9751		16.48	64.9714	22.6857	27.7143	34.4		117.707	-10.184	0.92886	120.602	-9.623	0.94853	122.42	-7.908	0.93286		144.101	-7.06	142.173	-8.874	139.225	-9.289		2.26627	35.218	2.26627	23.6785	2.26627	11.2954
2812.11	0.95328	0.96213	0.95747	0.95573	0.98389		2812.11	0.90314	0.91404	0.9158	0.95573	0.97289		2812.11	0.95573	0.94345	0.96377	0.97988	0.97516		16.5	61.3714	23.9429	24.9143	32.1714		117.937	-10.178	0.92878	120.725	-9.615	0.94853	122.666	-7.909	0.9328		144.493	-7.049	142.48	-8.869	139.437	-9.282		2.27027	35.2128	2.27027	23.669	2.27027	11.2949
2810.05	0.9548	0.96321	0.95819	0.9573	0.98402		2810.05	0.90508	0.91558	0.91731	0.9573	0.97291		2810.05	0.9573	0.94496	0.96479	0.98028	0.97521		16.52	57.8857	23.0286	18.2857	31.5429		118.126	-10.172	0.92864	120.859	-9.607	0.94846	122.886	-7.911	0.93266		144.544	-7.039	142.569	-8.865	139.63	-9.276		2.27427	35.2076	2.27427	23.6594	2.27427	11.2944
2807.99	0.95615	0.9641	0.95906	0.95871	0.98414		2807.99	0.90732	0.91741	0.91901	0.95871	0.97301		2807.99	0.95871	0.9466	0.96572	0.98066	0.97528		16.54	56.2286	22.8571	21.4286	31.0286		118.186	-10.166	0.92848	120.881	-9.599	0.94842	123.059	-7.912	0.9325		144.755	-7.03	142.733	-8.863	139.903	-9.27		2.27828	35.2024	2.27828	23.6499	2.27828	11.2939
2805.93	0.95735	0.96482	0.96007	0.9599	0.98426		2805.93	0.90962	0.91932	0.92097	0.9599	0.9732		2805.93	0.9599	0.94809	0.96663	0.98119	0.97541		16.56	57.8857	24.2857	23.8857	32.3429		118.305	-10.158	0.92836	121.272	-9.589	0.94843	123.068	-7.913	0.93241		144.729	-7.021	142.737	-8.86	140.006	-9.264		2.28228	35.1972	2.28228	23.6405	2.28228	11.2934
2803.87	0.95839	0.96539	0.9611	0.96086	0.98437		2803.87	0.91178	0.9212	0.92315	0.96086	0.97348		2803.87	0.96086	0.94934	0.9675	0.98192	0.97563		16.58	59.4286	25.5429	23.8857	30.4		118.556	-10.15	0.92829	121.371	-9.579	0.94845	123.292	-7.913	0.93236		145.155	-7.013	143.126	-8.857	140.097	-9.257		2.28629	35.192	2.28629	23.6311	2.28629	11.2929
2801.8	0.95928	0.96588	0.96203	0.96148	0.98448		2801.8	0.91364	0.92304	0.92533	0.96148	0.97381		2801.8	0.96148	0.95047	0.96828	0.98267	0.97592		16.6	58.2857	24.4571	19.8286	35.1429		118.779	-10.142	0.92816	121.584	-9.57	0.9484	123.512	-7.913	0.93223		145.28	-7.004	143.219	-8.855	140.246	-9.251		2.29029	35.1869	2.29029	23.6218	2.29029	11.2924
2799.74	0.95998	0.96625	0.96271	0.96171	0.98458		2799.74	0.91502	0.92464	0.9272	0.96171	0.97416		2799.74	0.96171	0.95151	0.96892	0.9831	0.97622		16.62	56.8	26.4	19.8286	38.4571		118.946	-10.136	0.92799	121.582	-9.562	0.94836	123.793	-7.914	0.93205		145.413	-6.997	143.423	-8.854	140.464	-9.246		2.29429	35.1818	2.29429	23.6126	2.29429	11.2919
2797.68	0.96046	0.96631	0.96305	0.96174	0.98468		2797.68	0.91591	0.92578	0.92872	0.96174	0.97448		2797.68	0.96174	0.95235	0.96939	0.98306	0.97644		16.64	58.2857	24.5714	23.8857	35.5429		118.965	-10.128	0.92787	121.778	-9.553	0.94835	123.774	-7.913	0.93191		145.516	-6.992	143.41	-8.852	140.766	-9.24		2.2983	35.1767	2.2983	23.6033	2.2983	11.2914
2795.62	0.96078	0.96604	0.9631	0.96195	0.98477		2795.62	0.91662	0.92666	0.92996	0.96195	0.9747		2795.62	0.96195	0.95296	0.9697	0.98265	0.97658		16.66	61.5429	22.2286	24.0571	27.7714		119.177	-10.121	0.92778	122.07	-9.544	0.94835	123.939	-7.912	0.93183		145.663	-6.986	143.691	-8.849	140.714	-9.234		2.3023	35.1716	2.3023	23.5942	2.3023	11.2909
2793.56	0.96119	0.96584	0.96314	0.96257	0.98486		2793.56	0.91748	0.92757	0.93097	0.96257	0.97485		2793.56	0.96257	0.95355	0.96994	0.98213	0.97668		16.68	64.5714	23.0286	20.2286	26.4571		119.369	-10.114	0.92766	122.255	-9.536	0.94826	124.18	-7.911	0.93176		146.003	-6.98	143.932	-8.845	140.988	-9.227		2.30631	35.1666	2.30631	23.5851	2.30631	11.2905
2791.5	0.96186	0.96606	0.96352	0.96353	0.98494		2791.5	0.91864	0.92844	0.93178	0.96353	0.97498		2791.5	0.96353	0.9543	0.97012	0.98163	0.97677		16.7	59.9429	27.2571	20.5714	24.8571		119.711	-10.107	0.92749	122.333	-9.528	0.94818	124.399	-7.91	0.93162		146.064	-6.974	144.089	-8.842	140.995	-9.221		2.31031	35.1616	2.31031	23.576	2.31031	11.29
2789.43	0.96277	0.96659	0.9643	0.96456	0.98501		2789.43	0.92008	0.92902	0.93247	0.96456	0.97511		2789.43	0.96456	0.95524	0.97028	0.98134	0.97688		16.72	57.7143	31.4286	22.5143	25.2571		119.667	-10.099	0.92733	122.416	-9.52	0.94816	124.537	-7.908	0.93144		146.243	-6.97	144.18	-8.838	141.425	-9.214		2.31431	35.1566	2.31431	23.567	2.31431	11.2896
2787.37	0.96391	0.96723	0.96541	0.96545	0.98508		2787.37	0.9216	0.92953	0.93324	0.96545	0.97526		2787.37	0.96545	0.95653	0.9706	0.98154	0.977		16.74	58.5143	26.1714	22.4571	26		119.901	-10.091	0.92726	122.718	-9.511	0.94818	124.551	-7.906	0.93133		146.245	-6.966	144.252	-8.833	141.507	-9.206		2.31832	35.1516	2.31832	23.5581	2.31832	11.2891
2785.31	0.96512	0.968	0.96668	0.96616	0.98513		2785.31	0.92306	0.93036	0.93411	0.96616	0.97531		2785.31	0.96616	0.95802	0.97125	0.98226	0.977		16.76	58.7429	25.3714	19.7714	29.2571		119.934	-10.083	0.92714	122.875	-9.503	0.94814	124.786	-7.903	0.93126		146.682	-6.961	144.605	-8.828	141.632	-9.198		2.32232	35.1466	2.32232	23.5492	2.32232	11.2887
2783.25	0.96598	0.9687	0.96768	0.96658	0.98518		2783.25	0.9243	0.93133	0.93497	0.96658	0.97528		2783.25	0.96658	0.95923	0.972	0.98312	0.97689		16.78	61.6571	24.6857	22.8571	34.6286		120.294	-10.076	0.92696	123.083	-9.496	0.94807	124.998	-7.901	0.93112		146.79	-6.956	144.753	-8.824	141.743	-9.191		2.32633	35.1417	2.32633	23.5403	2.32633	11.2882
2781.19	0.9662	0.96906	0.96821	0.96662	0.98522		2781.19	0.92509	0.93218	0.93577	0.96662	0.97524		2781.19	0.96662	0.95988	0.97261	0.98385	0.97681		16.8	57.9429	28.0571	27.5429	38.0571		120.476	-10.068	0.92682	123.078	-9.489	0.94804	125.261	-7.899	0.93093		146.962	-6.953	144.914	-8.82	141.93	-9.184		2.33033	35.1368	2.33033	23.5315	2.33033	11.2878
2779.13	0.96615	0.96916	0.96844	0.96661	0.98526		2779.13	0.92547	0.93292	0.93646	0.96661	0.97513		2779.13	0.96661	0.96008	0.97317	0.98447	0.97675		16.82	61.4286	24.9714	27.2	35.8286		120.526	-10.061	0.92673	123.306	-9.482	0.94804	125.237	-7.897	0.93079		146.972	-6.949	144.916	-8.815	142.248	-9.177		2.33433	35.1319	2.33433	23.5228	2.33433	11.2873
2777.06	0.9663	0.96939	0.96852	0.96682	0.98528		2777.06	0.92572	0.93365	0.93703	0.96682	0.97498		2777.06	0.96682	0.96013	0.97377	0.9849	0.97671		16.84	60.2857	28.5714	25.4857	28.5714		120.699	-10.055	0.92658	123.512	-9.476	0.94801	125.447	-7.893	0.93072		147.214	-6.945	145.207	-8.81	142.274	-9.17		2.33834	35.127	2.33834	23.5141	2.33834	11.2869
2775	0.96673	0.9699	0.96857	0.96712	0.98531		2775	0.92604	0.93422	0.93749	0.96712	0.97489		2775	0.96712	0.96034	0.97427	0.98502	0.97675		16.86	60.0571	30.4	22.9143	26.2857		120.797	-10.048	0.9264	123.818	-9.471	0.94792	125.632	-7.891	0.93065		147.521	-6.941	145.387	-8.806	142.487	-9.165		2.34234	35.1222	2.34234	23.5054	2.34234	11.2865
2772.94	0.96737	0.97043	0.96872	0.96736	0.98533		2772.94	0.92645	0.93448	0.93786	0.96736	0.97481		2772.94	0.96736	0.96081	0.97467	0.98486	0.97677		16.88	61.6571	30.5714	21.4857	29.5429		121.2	-10.042	0.92627	123.781	-9.465	0.94785	125.937	-7.889	0.9305		147.615	-6.938	145.632	-8.802	142.472	-9.159		2.34635	35.1173	2.34635	23.4968	2.34635	11.2861
2770.88	0.96814	0.97082	0.96907	0.96759	0.98535		2770.88	0.92687	0.93466	0.93838	0.96759	0.97458		2770.88	0.96759	0.96155	0.97505	0.98458	0.97659		16.9	60.8571	25.9429	18.9143	29.6		121.195	-10.035	0.92616	123.959	-9.458	0.94785	125.996	-7.887	0.93034		147.738	-6.935	145.634	-8.798	142.926	-9.153		2.35035	35.1125	2.35035	23.4883	2.35035	11.2857
2768.82	0.96886	0.97127	0.96955	0.96774	0.98538		2768.82	0.92729	0.93506	0.93911	0.96774	0.97419		2768.82	0.96774	0.96234	0.97534	0.98444	0.97624		16.92	61.6571	26.9143	19.0857	30.9143		121.42	-10.03	0.92604	124.164	-9.452	0.94786	126.118	-7.883	0.93026		147.771	-6.932	145.816	-8.794	142.983	-9.147		2.35435	35.1077	2.35435	23.4798	2.35435	11.2852
2766.76	0.96919	0.97169	0.96998	0.96779	0.9854		2766.76	0.9277	0.93553	0.93968	0.96779	0.97387		2766.76	0.96779	0.96281	0.97538	0.98448	0.97595		16.94	54.9143	26.9143	22.4	29.2571		121.385	-10.024	0.92589	124.434	-9.446	0.94778	126.28	-7.88	0.93018		148.207	-6.928	146.073	-8.79	143.197	-9.141		2.35836	35.103	2.35836	23.4713	2.35836	11.2848
2764.69	0.96907	0.97184	0.97036	0.96786	0.98544		2764.69	0.92797	0.93584	0.93985	0.96786	0.97378		2764.69	0.96786	0.96286	0.9752	0.9846	0.97588		16.96	57.8286	28.7429	21.7714	28.0571		121.792	-10.017	0.92576	124.533	-9.44	0.9477	126.521	-7.877	0.93002		148.267	-6.925	146.275	-8.787	143.221	-9.136		2.36236	35.0982	2.36236	23.4629	2.36236	11.2844
2762.63	0.96883	0.97176	0.97073	0.96801	0.98547		2762.63	0.92805	0.93593	0.9397	0.96801	0.97387		2762.63	0.96801	0.96263	0.97506	0.98464	0.976		16.98	55.9429	25.4286	20.3429	20.5714		121.945	-10.009	0.9257	124.574	-9.433	0.9477	126.745	-7.874	0.92983		148.453	-6.922	146.373	-8.783	143.421	-9.129		2.36637	35.0935	2.36637	23.4545	2.36637	11.2841
2760.57	0.96868	0.97157	0.97095	0.9681	0.98552		2760.57	0.9281	0.93594	0.93949	0.9681	0.97404		2760.57	0.9681	0.96231	0.97496	0.98448	0.97621		17	56.9714	19.4857	22.5714	22.3429		122.073	-10.002	0.92559	124.773	-9.426	0.9477	126.723	-7.871	0.9297		148.48	-6.919	146.465	-8.779	143.71	-9.122		2.37037	35.0888	2.37037	23.4462	2.37037	11.2837
2758.51	0.96855	0.97121	0.97099	0.96797	0.98557		2758.51	0.92817	0.93598	0.93935	0.96797	0.97427		2758.51	0.96797	0.96207	0.9749	0.98422	0.97644		17.02	53.0286	22.3429	29.9429	26		122.18	-9.995	0.92541	125	-9.419	0.94761	126.935	-7.867	0.92964		148.786	-6.914	146.674	-8.776	143.857	-9.116		2.37437	35.0841	2.37437	23.438	2.37437	11.2833
2756.45	0.96829	0.97059	0.971	0.96767	0.98564		2756.45	0.92819	0.93591	0.93929	0.96767	0.9745		2756.45	0.96767	0.9619	0.97489	0.98398	0.97663		17.04	53.0286	27.9429	33.8286	30.9143		122.283	-9.988	0.92526	125.296	-9.412	0.94749	127.102	-7.864	0.92951		149.012	-6.91	146.884	-8.773	143.959	-9.11		2.37838	35.0795	2.37838	23.4297	2.37838	11.2829
2754.39	0.96776	0.96981	0.97094	0.96724	0.98571		2754.39	0.92808	0.93577	0.93946	0.96724	0.97469		2754.39	0.96724	0.96178	0.97485	0.98366	0.97676		17.06	56.6286	29.7714	27.3143	29.3143		122.628	-9.98	0.92516	125.252	-9.404	0.94749	127.457	-7.861	0.92936		149.13	-6.906	147.144	-8.77	144.031	-9.103		2.38238	35.0748	2.38238	23.4216	2.38238	11.2825
2752.32	0.96709	0.96919	0.97079	0.96675	0.98578		2752.32	0.92798	0.93585	0.94007	0.96675	0.97481		2752.32	0.96675	0.96168	0.97475	0.98329	0.97681		17.08	56.9714	27.0286	19.3714	28.6286		122.76	-9.974	0.92506	125.489	-9.397	0.94752	127.474	-7.856	0.92923		149.258	-6.902	147.133	-8.767	144.316	-9.097		2.38639	35.0702	2.38639	23.4135	2.38639	11.2821
2750.26	0.96663	0.96885	0.9708	0.96642	0.98586		2750.26	0.9281	0.93625	0.94081	0.96642	0.97488		2750.26	0.96642	0.96163	0.97483	0.98315	0.97682		17.1	59.7714	29.7714	16.1714	32.9714		122.904	-9.967	0.92491	125.624	-9.389	0.94747	127.602	-7.851	0.92918		149.35	-6.897	147.358	-8.764	144.484	-9.092		2.39039	35.0656	2.39039	23.4054	2.39039	11.2818
2748.2	0.96653	0.96872	0.97106	0.96638	0.98595		2748.2	0.92845	0.93685	0.94145	0.96638	0.97496		2748.2	0.96638	0.96171	0.97523	0.98336	0.97684		17.12	64.7429	28.1714	17.1429	31.7714		122.954	-9.96	0.92475	125.973	-9.382	0.9474	127.776	-7.847	0.92908		149.723	-6.891	147.517	-8.761	144.711	-9.087		2.39439	35.061	2.39439	23.3974	2.39439	11.2814
2746.14	0.96656	0.96859	0.9714	0.96647	0.98603		2746.14	0.92889	0.93748	0.94205	0.96647	0.97507		2746.14	0.96647	0.96184	0.97571	0.98377	0.97691		17.14	66.1714	25.8857	18.5143	32.9143		123.207	-9.953	0.92468	126.004	-9.374	0.94738	128.038	-7.842	0.92896		149.795	-6.886	147.84	-8.758	144.732	-9.082		2.3984	35.0565	2.3984	23.3894	2.3984	11.2811
2744.08	0.96666	0.96843	0.97166	0.9666	0.98612		2744.08	0.92944	0.93798	0.94259	0.9666	0.97517		2744.08	0.9666	0.96202	0.97604	0.9842	0.977		17.16	60.5143	25.7714	20.1714	25.7714		123.383	-9.946	0.92461	126.142	-9.367	0.94742	128.243	-7.838	0.9288		149.99	-6.881	147.848	-8.755	144.942	-9.076		2.4024	35.0519	2.4024	23.3814	2.4024	11.2807
2742.02	0.96699	0.96841	0.9719	0.96681	0.98621		2742.02	0.93015	0.93836	0.94301	0.96681	0.97527		2742.02	0.96681	0.96229	0.97616	0.98463	0.97713		17.18	59.3714	28.5714	21.4857	26		123.663	-9.939	0.92446	126.247	-9.36	0.94741	128.228	-7.832	0.9287		149.99	-6.875	147.99	-8.752	145.139	-9.07		2.40641	35.0474	2.40641	23.3736	2.40641	11.2803
2739.95	0.96736	0.96863	0.97209	0.96703	0.98629		2739.95	0.93082	0.93871	0.94327	0.96703	0.97547		2739.95	0.96703	0.96258	0.97592	0.98497	0.97729		17.2	59.4286	26.5714	18.9714	25.9429		123.652	-9.931	0.92433	126.544	-9.354	0.94733	128.428	-7.828	0.92862		150.352	-6.868	148.12	-8.751	145.423	-9.065		2.41041	35.0429	2.41041	23.3657	2.41041	11.28
2737.89	0.96758	0.9691	0.97222	0.96728	0.98636		2737.89	0.93131	0.9391	0.94348	0.96728	0.97571		2737.89	0.96728	0.96289	0.97535	0.98512	0.97739		17.22	59.8857	25.0857	18.9143	35.2		123.845	-9.924	0.92427	126.771	-9.349	0.94728	128.598	-7.824	0.92848		150.468	-6.862	148.429	-8.749	145.455	-9.06		2.41441	35.0384	2.41441	23.3579	2.41441	11.2797
2735.83	0.96785	0.96985	0.97251	0.96767	0.98643		2735.83	0.93175	0.93951	0.94377	0.96767	0.97593		2735.83	0.96767	0.96334	0.97483	0.98515	0.97738		17.24	61.3143	21.9429	21.7714	34.4		124.01	-9.917	0.92419	126.77	-9.342	0.94731	128.966	-7.819	0.9283		150.693	-6.856	148.61	-8.748	145.583	-9.055		2.41842	35.034	2.41842	23.3501	2.41842	11.2793
2733.77	0.96839	0.97079	0.97321	0.96818	0.9865		2733.77	0.93221	0.93993	0.9441	0.96818	0.97606		2733.77	0.96818	0.96387	0.97466	0.98522	0.97735		17.26	70.4	24.0571	23.6571	29.2571		124.315	-9.911	0.92404	126.999	-9.336	0.94733	128.914	-7.814	0.92822		150.754	-6.85	148.634	-8.746	145.708	-9.05		2.42242	35.0295	2.42242	23.3424	2.42242	11.279
2731.71	0.96918	0.97179	0.97422	0.96866	0.98655		2731.71	0.93261	0.9404	0.94435	0.96866	0.97607		2731.71	0.96866	0.96438	0.97491	0.98534	0.97733		17.28	73.3714	23.4286	24.2286	24.6286		124.424	-9.905	0.92391	127.097	-9.331	0.94728	129.115	-7.807	0.92814		150.89	-6.843	148.828	-8.745	146.007	-9.047		2.42643	35.0251	2.42643	23.3347	2.42643	11.2786
2729.65	0.96998	0.97256	0.97515	0.96916	0.9866		2729.65	0.93293	0.94082	0.94448	0.96916	0.97599		2729.65	0.96916	0.96477	0.97542	0.98532	0.97725		17.3	69.2571	24.9143	26.2857	30.0571		124.496	-9.898	0.92384	127.506	-9.327	0.94722	129.25	-7.802	0.92807		151.198	-6.835	149.004	-8.744	146.229	-9.044		2.43043	35.0207	2.43043	23.3271	2.43043	11.2783
2727.58	0.97067	0.97291	0.97576	0.96975	0.98665		2727.58	0.93333	0.94109	0.94452	0.96975	0.97596		2727.58	0.96975	0.96493	0.97607	0.98511	0.97719		17.32	56.0571	22.9143	25.3143	36.2857		124.638	-9.89	0.92377	127.493	-9.322	0.94725	129.57	-7.796	0.92797		151.32	-6.829	149.369	-8.743	146.218	-9.04		2.43443	35.0163	2.43443	23.3195	2.43443	11.278
2725.52	0.97149	0.97316	0.97611	0.97036	0.98669		2725.52	0.93399	0.94141	0.94461	0.97036	0.97595		2725.52	0.97036	0.96491	0.97679	0.98487	0.97723		17.34	57.7143	21.8857	21.5429	36.8		124.882	-9.883	0.92361	127.71	-9.317	0.94729	129.721	-7.789	0.92785		151.468	-6.822	149.329	-8.741	146.429	-9.036		2.43844	35.012	2.43844	23.312	2.43844	11.2777
2723.46	0.9725	0.97359	0.97635	0.97087	0.98673		2723.46	0.93487	0.94198	0.94491	0.97087	0.97591		2723.46	0.97087	0.96495	0.97746	0.9848	0.97729		17.36	65.8286	23.3714	22.3429	32.0571		125.193	-9.875	0.92345	127.72	-9.314	0.94723	129.757	-7.781	0.9278		151.474	-6.816	149.578	-8.74	146.546	-9.033		2.44244	35.0076	2.44244	23.3045	2.44244	11.2774
2721.4	0.97354	0.97424	0.97657	0.97125	0.98677		2721.4	0.93587	0.94277	0.94542	0.97125	0.97583		2721.4	0.97125	0.96536	0.97802	0.98498	0.97734		17.38	73.8857	23.2	24.1143	29.8286		125.133	-9.867	0.92337	128.103	-9.311	0.94719	129.932	-7.774	0.92772		151.841	-6.808	149.621	-8.739	146.941	-9.029		2.44645	35.0033	2.44645	23.2971	2.44645	11.277
2719.34	0.97446	0.97509	0.97687	0.9715	0.98681		2719.34	0.93683	0.94361	0.94609	0.9715	0.97579		2719.34	0.9715	0.96613	0.97844	0.98534	0.97745		17.4	65.0857	23.1429	23.0286	27.7714		125.371	-9.861	0.9233	128.262	-9.308	0.94719	130.145	-7.768	0.92756		151.972	-6.801	149.987	-8.739	146.936	-9.023		2.45045	34.999	2.45045	23.2897	2.45045	11.2767
2717.28	0.97525	0.97597	0.97731	0.97155	0.98685		2717.28	0.93755	0.94436	0.94684	0.97155	0.97597		2717.28	0.97155	0.96692	0.97862	0.98571	0.9777		17.42	59.7714	26.9714	22.8571	27.6		125.392	-9.855	0.92313	128.328	-9.304	0.94722	130.461	-7.761	0.9274		152.17	-6.794	150.074	-8.738	147.147	-9.018		2.45445	34.9947	2.45445	23.2823	2.45445	11.2764
2715.21	0.97597	0.97672	0.97791	0.97145	0.9869		2715.21	0.93793	0.94481	0.94745	0.97145	0.97632		2715.21	0.97145	0.96763	0.97864	0.98605	0.97805		17.44	69.6	30.5714	24.8	28.9143		125.804	-9.85	0.92297	128.499	-9.302	0.94719	130.39	-7.754	0.92728		152.192	-6.787	150.18	-8.738	147.186	-9.013		2.45846	34.9904	2.45846	23.275	2.45846	11.2761
2713.15	0.97658	0.97731	0.97857	0.97155	0.98696		2713.15	0.93819	0.94496	0.94771	0.97155	0.97665		2713.15	0.97155	0.96836	0.97877	0.98635	0.97835		17.46	71.4857	27.6	23.8286	35.4286		125.901	-9.844	0.92287	128.634	-9.298	0.94712	130.649	-7.747	0.92721		152.401	-6.779	150.312	-8.738	147.486	-9.008		2.46246	34.9862	2.46246	23.2677	2.46246	11.2758
2711.09	0.97706	0.97777	0.97916	0.97207	0.98702		2711.09	0.93857	0.94507	0.94769	0.97207	0.97685		2711.09	0.97207	0.96901	0.97908	0.98656	0.97852		17.48	67.2	23.7714	20.5143	31.8286		126.013	-9.838	0.92281	129.017	-9.294	0.94708	130.733	-7.741	0.92709		152.694	-6.772	150.52	-8.738	147.705	-9.003		2.46647	34.9819	2.46647	23.2604	2.46647	11.2755
2709.03	0.97755	0.97817	0.97969	0.973	0.98709		2709.03	0.93909	0.94535	0.9476	0.973	0.97696		2709.03	0.973	0.96948	0.97943	0.98673	0.97859		17.5	56.2286	29.9429	20.6857	31.8857		126.14	-9.833	0.92268	128.977	-9.289	0.94712	131.095	-7.734	0.92694		152.816	-6.765	150.836	-8.737	147.758	-8.998		2.47047	34.9777	2.47047	23.2532	2.47047	11.2752
2706.97	0.97808	0.97831	0.98019	0.97422	0.98717		2706.97	0.93967	0.94582	0.94756	0.97422	0.97702		2706.97	0.97422	0.96978	0.97972	0.98692	0.97866		17.52	66.4571	28.6286	23.1429	29.4857		126.312	-9.826	0.92253	129.209	-9.284	0.94708	131.162	-7.726	0.92686		152.94	-6.759	150.816	-8.736	147.954	-8.994		2.47447	34.9735	2.47447	23.2461	2.47447	11.2749
2704.91	0.97846	0.97813	0.98054	0.97541	0.98726		2704.91	0.94021	0.94643	0.94762	0.97541	0.97696		2704.91	0.97541	0.9699	0.97985	0.987	0.9787		17.54	59.4286	30.4	24.1714	31.9429		126.636	-9.819	0.92244	129.181	-9.279	0.947	131.288	-7.719	0.9268		153	-6.752	151.088	-8.735	148.004	-8.99		2.47848	34.9694	2.47848	23.2389	2.47848	11.2746
2702.84	0.97854	0.97778	0.98062	0.9762	0.98735		2702.84	0.94052	0.94714	0.94779	0.9762	0.97678		2702.84	0.9762	0.96983	0.97974	0.98685	0.97867		17.56	63.7714	30.3429	20.2857	27.2571		126.702	-9.81	0.92239	129.655	-9.273	0.94695	131.416	-7.711	0.92669		153.363	-6.746	151.069	-8.734	148.385	-8.986		2.48248	34.9652	2.48248	23.2319	2.48248	11.2744
2700.78	0.97837	0.97745	0.98057	0.97651	0.98745		2700.78	0.94052	0.94772	0.94808	0.97651	0.97658		2700.78	0.97651	0.96959	0.97956	0.98646	0.97861		17.58	66.4	34.5714	23.6571	28.7429		126.904	-9.803	0.92226	129.742	-9.266	0.947	131.674	-7.705	0.92654		153.489	-6.741	151.511	-8.734	148.454	-8.982		2.48649	34.9611	2.48649	23.2248	2.48649	11.2741
2698.72	0.97813	0.97724	0.98066	0.97641	0.98755		2698.72	0.94044	0.94795	0.94843	0.97641	0.97649		2698.72	0.97641	0.96941	0.97949	0.98601	0.9786		17.6	73.7143	27.9429	23.7714	30.9714		126.87	-9.796	0.9221	129.893	-9.259	0.94701	131.931	-7.698	0.9264		153.677	-6.736	151.55	-8.733	148.679	-8.979		2.49049	34.9569	2.49049	23.2178	2.49049	11.2738
2696.66	0.97798	0.97726	0.98104	0.97597	0.98766		2696.66	0.94064	0.94793	0.9487	0.97597	0.97645		2696.66	0.97597	0.96955	0.97966	0.98577	0.9786		17.62	59.4286	20.5143	24.8571	29.0857		127.268	-9.788	0.922	129.939	-9.252	0.94699	131.897	-7.69	0.92635		153.674	-6.73	151.75	-8.733	148.659	-8.975		2.49449	34.9528	2.49449	23.2109	2.49449	11.2735
2694.6	0.97802	0.97755	0.98153	0.97546	0.98775		2694.6	0.94119	0.94787	0.94878	0.97546	0.97634		2694.6	0.97546	0.97007	0.98005	0.98572	0.97851		17.64	60.7429	18.0571	23.2571	27.3143		127.393	-9.78	0.92196	130.181	-9.245	0.94697	132.151	-7.683	0.92628		153.973	-6.724	151.766	-8.734	148.984	-8.97		2.4985	34.9488	2.4985	23.2039	2.4985	11.2733
2692.54	0.97814	0.97791	0.98187	0.97524	0.98785		2692.54	0.94182	0.94776	0.94861	0.97524	0.97624		2692.54	0.97524	0.97074	0.98037	0.98559	0.97836		17.66	69.7714	25.4857	25.8286	27.8857		127.6	-9.772	0.92184	130.461	-9.237	0.94702	132.235	-7.677	0.92614		154.155	-6.718	152.051	-8.735	149.182	-8.965		2.5025	34.9447	2.5025	23.1971	2.5025	11.273
2690.47	0.97832	0.97816	0.98204	0.97538	0.98793		2690.47	0.94231	0.9477	0.94829	0.97538	0.97623		2690.47	0.97538	0.97141	0.98054	0.98541	0.97825		17.68	76.0571	32.1143	18.6286	31.8857		127.618	-9.765	0.9217	130.515	-9.228	0.94707	132.621	-7.669	0.926		154.336	-6.714	152.308	-8.736	149.353	-8.961		2.50651	34.9406	2.50651	23.1902	2.50651	11.2727
2688.41	0.97854	0.97838	0.98205	0.97556	0.988		2688.41	0.94264	0.94774	0.94795	0.97556	0.97623		2688.41	0.97556	0.97198	0.9806	0.98535	0.97821		17.7	72.9143	31.3714	15.7714	31.1429		127.788	-9.757	0.92161	130.685	-9.221	0.94702	132.628	-7.66	0.92597		154.417	-6.71	152.358	-8.737	149.432	-8.957		2.51051	34.9366	2.51051	23.1834	2.51051	11.2725
2686.35	0.9786	0.97852	0.98175	0.97555	0.98806		2686.35	0.94277	0.94773	0.94761	0.97555	0.97615		2686.35	0.97555	0.97227	0.98057	0.98542	0.97816		17.72	64.8	23.4286	18.9143	32.5143		128.085	-9.749	0.92156	130.705	-9.213	0.94696	132.805	-7.651	0.92591		154.509	-6.706	152.542	-8.738	149.537	-8.952		2.51451	34.9326	2.51451	23.1767	2.51451	11.2722
2684.29	0.97851	0.97858	0.98138	0.97564	0.9881		2684.29	0.94283	0.94772	0.94748	0.97564	0.97594		2684.29	0.97564	0.9723	0.98059	0.98561	0.97798		17.74	59.8857	23.6571	30.1143	34.3429		128.299	-9.741	0.92145	131.164	-9.205	0.94696	132.886	-7.644	0.92577		154.862	-6.702	152.583	-8.738	149.829	-8.948		2.51852	34.9286	2.51852	23.1699	2.51852	11.272
2682.23	0.97851	0.97865	0.9813	0.97591	0.98813		2682.23	0.94304	0.94789	0.94786	0.97591	0.97566		2682.23	0.97591	0.97229	0.98068	0.986	0.9777		17.76	65.3143	27.2	27.2571	34.6286		128.374	-9.735	0.92128	131.228	-9.197	0.94699	133.21	-7.637	0.9256		154.99	-6.699	153.013	-8.738	150.04	-8.945		2.52252	34.9246	2.52252	23.1633	2.52252	11.2717
2680.17	0.97871	0.97869	0.98146	0.976	0.98813		2680.17	0.94353	0.94823	0.94855	0.976	0.97548		2680.17	0.976	0.97239	0.98073	0.98656	0.9775		17.78	69.4286	28.1714	26.9714	33.3714		128.436	-9.728	0.92116	131.391	-9.191	0.94692	133.388	-7.628	0.9255		155.149	-6.697	153.062	-8.738	150.189	-8.942		2.52653	34.9207	2.52653	23.1566	2.52653	11.2715
2678.1	0.97896	0.97855	0.98152	0.97588	0.98812		2678.1	0.94421	0.94862	0.94912	0.97588	0.97549		2678.1	0.97588	0.9726	0.9807	0.98698	0.97756		17.8	74.4	25.0857	23.2571	31.6571		128.683	-9.72	0.92108	131.433	-9.184	0.94684	133.417	-7.62	0.92544		155.162	-6.695	153.284	-8.737	150.189	-8.937		2.53053	34.9167	2.53053	23.15	2.53053	11.2712
2676.04	0.97916	0.97838	0.98149	0.97582	0.9881		2676.04	0.94487	0.94909	0.94949	0.97582	0.97559		2676.04	0.97582	0.97295	0.98071	0.98705	0.97773		17.82	66	24.2286	27.4857	28.6286		128.914	-9.713	0.92098	131.707	-9.178	0.94684	133.614	-7.613	0.92537		155.487	-6.691	153.241	-8.737	150.439	-8.932		2.53453	34.9128	2.53453	23.1434	2.53453	11.271
2673.98	0.97945	0.97846	0.98162	0.97583	0.98806		2673.98	0.94544	0.94974	0.94983	0.97583	0.97565		2673.98	0.97583	0.97351	0.98095	0.98701	0.97781		17.84	71.3143	27.4286	22.0571	26.2286		129.133	-9.707	0.92083	131.927	-9.171	0.94687	133.737	-7.605	0.92522		155.627	-6.688	153.604	-8.735	150.643	-8.928		2.53854	34.9089	2.53854	23.1369	2.53854	11.2707
2671.92	0.97977	0.97881	0.98189	0.97574	0.98801		2671.92	0.94592	0.95046	0.95011	0.97574	0.97567		2671.92	0.97574	0.9742	0.98129	0.987	0.97779		17.86	75.4286	29.9429	23.4286	27.1429		129.112	-9.699	0.92073	132.079	-9.165	0.94684	134.123	-7.598	0.92508		155.856	-6.686	153.776	-8.734	150.943	-8.924		2.54254	34.905	2.54254	23.1304	2.54254	11.2705
2669.86	0.98006	0.97924	0.9822	0.97571	0.98795		2669.86	0.94647	0.95101	0.95027	0.97571	0.97577		2669.86	0.97571	0.97479	0.98158	0.98705	0.97783		17.88	81.2	35.7143	24.1143	28.9714		129.381	-9.692	0.92069	132.171	-9.159	0.94677	134.084	-7.589	0.92505		155.893	-6.683	153.904	-8.734	150.906	-8.919		2.54655	34.9011	2.54655	23.1239	2.54655	11.2703
2667.8	0.98052	0.97964	0.98267	0.97605	0.98788		2667.8	0.9471	0.95142	0.95042	0.97605	0.97597		2667.8	0.97605	0.97521	0.98194	0.98727	0.97794		17.9	86.0571	32.0571	26.1714	29.5429		129.48	-9.684	0.92059	132.226	-9.153	0.94674	134.329	-7.58	0.92499		156.042	-6.68	154.004	-8.733	151.105	-8.914		2.55055	34.8973	2.55055	23.1175	2.55055	11.27
2665.73	0.98126	0.97999	0.98327	0.9766	0.98781		2665.73	0.94761	0.95175	0.9507	0.9766	0.97611		2665.73	0.9766	0.97557	0.98231	0.98758	0.97796		17.92	96.4571	27.7714	24.1714	30.9714		129.842	-9.678	0.92045	132.6	-9.148	0.94676	134.355	-7.572	0.92487		156.335	-6.677	154.139	-8.732	151.245	-8.91		2.55455	34.8934	2.55455	23.1111	2.55455	11.2698
2663.67	0.98208	0.98021	0.9839	0.97705	0.98775		2663.67	0.94793	0.95196	0.95104	0.97705	0.97613		2663.67	0.97705	0.97584	0.98236	0.98775	0.97791		17.94	110.857	30.8571	20.6286	36.2286		129.856	-9.671	0.92032	132.704	-9.143	0.94675	134.732	-7.564	0.92474		156.508	-6.674	154.491	-8.732	151.544	-8.907		2.55856	34.8896	2.55856	23.1048	2.55856	11.2696
2661.61	0.98281	0.98024	0.98445	0.97736	0.98768		2661.61	0.94811	0.95211	0.95133	0.97736	0.97613		2661.61	0.97736	0.97605	0.9821	0.98774	0.97788		17.96	115.143	37.8857	23.9429	33.0286		130.004	-9.664	0.92025	132.88	-9.139	0.94668	134.873	-7.556	0.92465		156.629	-6.671	154.569	-8.731	151.675	-8.904		2.56256	34.8858	2.56256	23.0985	2.56256	11.2693
2659.55	0.98349	0.98022	0.9849	0.97761	0.98763		2659.55	0.94817	0.95237	0.95167	0.97761	0.97613		2659.55	0.97761	0.9763	0.98197	0.98776	0.9779		17.98	126.629	42.2857	30.5714	26.9714		130.121	-9.657	0.92015	132.9	-9.135	0.94664	134.94	-7.548	0.92463		156.662	-6.667	154.736	-8.731	151.744	-8.9		2.56657	34.882	2.56657	23.0922	2.56657	11.2691
2657.49	0.98401	0.9802	0.98521	0.97772	0.98759		2657.49	0.94828	0.95279	0.95217	0.97772	0.97605		2657.49	0.97772	0.97659	0.98209	0.98775	0.97789		18	132.857	39.7143	34.3429	18.2286		130.394	-9.65	0.91999	133.203	-9.13	0.94668	135.08	-7.54	0.92453		156.992	-6.663	154.765	-8.731	151.904	-8.897		2.57057	34.8782	2.57057	23.086	2.57057	11.2689
2655.43	0.98412	0.98006	0.98536	0.97764	0.98757		2655.43	0.94867	0.95332	0.95275	0.97764	0.97593		2655.43	0.97764	0.97681	0.98225	0.9875	0.97787		18.02	133.943	39.4286	30	19.2571		130.651	-9.642	0.91988	133.397	-9.125	0.94671	135.277	-7.532	0.92436		157.125	-6.659	155.115	-8.73	152.092	-8.895		2.57457	34.8745	2.57457	23.0798	2.57457	11.2687
2653.36	0.98396	0.9799	0.98544	0.97759	0.98756		2653.36	0.94954	0.954	0.95341	0.97759	0.97589		2653.36	0.97759	0.97692	0.98242	0.98722	0.97794		18.04	145.543	39.1429	30.4	26.5143		130.652	-9.633	0.91985	133.625	-9.12	0.94667	135.628	-7.524	0.92424		157.365	-6.655	155.236	-8.73	152.406	-8.892		2.57858	34.8707	2.57858	23.0736	2.57858	11.2684
2651.3	0.98388	0.97979	0.98539	0.97765	0.98756		2651.3	0.95081	0.95489	0.9541	0.97765	0.97592		2651.3	0.97765	0.9769	0.98274	0.98725	0.97802		18.06	150.743	41.3143	29.7143	30.8571		130.868	-9.625	0.91978	133.626	-9.114	0.94662	135.59	-7.516	0.92418		157.351	-6.651	155.459	-8.731	152.381	-8.889		2.58258	34.867	2.58258	23.0675	2.58258	11.2682
2649.24	0.98388	0.97963	0.98517	0.97766	0.98759		2649.24	0.95204	0.9558	0.95465	0.97766	0.97601		2649.24	0.97766	0.97671	0.98299	0.9874	0.97812		18.08	138.4	35.7714	30.2857	29.4857		130.88	-9.616	0.91967	133.78	-9.108	0.94664	135.827	-7.508	0.92408		157.556	-6.645	155.465	-8.731	152.63	-8.886		2.58659	34.8633	2.58659	23.0614	2.58659	11.268
2647.18	0.98385	0.97946	0.98492	0.97761	0.98763		2647.18	0.9529	0.95658	0.95503	0.97761	0.97616		2647.18	0.97761	0.97649	0.98291	0.98744	0.97828		18.1	106.971	39.8857	29.2571	23.3714		131.322	-9.608	0.91958	134.061	-9.102	0.94668	135.839	-7.501	0.92396		157.822	-6.639	155.685	-8.731	152.642	-8.883		2.59059	34.8596	2.59059	23.0553	2.59059	11.2678
2645.12	0.98388	0.97954	0.98474	0.97774	0.98769		2645.12	0.95331	0.95717	0.95525	0.97774	0.97626		2645.12	0.97774	0.9765	0.98266	0.98757	0.97843		18.12	98.9143	45.6	31.5429	28		131.358	-9.599	0.91954	134.251	-9.097	0.94663	136.303	-7.493	0.92379		158.019	-6.634	155.941	-8.732	153.064	-8.879		2.59459	34.8559	2.59459	23.0493	2.59459	11.2676
2643.06	0.98411	0.97996	0.9848	0.9781	0.98777		2643.06	0.95348	0.95752	0.95538	0.9781	0.97635		2643.06	0.9781	0.97683	0.98262	0.98787	0.97856		18.14	97.0286	43.3714	28.1143	26.6286		131.552	-9.591	0.91947	134.339	-9.092	0.94651	136.334	-7.484	0.92376		158.095	-6.628	156.116	-8.732	153.177	-8.875		2.5986	34.8523	2.5986	23.0433	2.5986	11.2674
2640.99	0.98439	0.98046	0.98515	0.97833	0.98786		2640.99	0.95378	0.95778	0.95558	0.97833	0.97646		2640.99	0.97833	0.9773	0.98278	0.98809	0.97877		18.16	87.6	36.8	25.5429	28.8571		131.565	-9.583	0.91933	134.399	-9.087	0.94649	136.477	-7.476	0.92372		158.182	-6.621	156.212	-8.734	153.273	-8.87		2.6026	34.8486	2.6026	23.0373	2.6026	11.2672
2638.93	0.98456	0.98072	0.98566	0.9783	0.98796		2638.93	0.95435	0.95821	0.95599	0.9783	0.97655		2638.93	0.9783	0.97769	0.98297	0.98812	0.979		18.18	69.5429	39.7143	26.1714	23.8286		131.819	-9.576	0.91918	134.688	-9.081	0.94653	136.557	-7.468	0.92361		158.486	-6.614	156.293	-8.735	153.387	-8.865		2.60661	34.845	2.60661	23.0314	2.60661	11.267
2636.87	0.98473	0.98083	0.98617	0.9783	0.98806		2636.87	0.95527	0.95893	0.95671	0.9783	0.97666		2636.87	0.9783	0.97805	0.9832	0.98822	0.97921		18.2	69.5429	43.5429	32	28.5143		132.092	-9.568	0.91912	134.901	-9.077	0.9465	136.812	-7.459	0.92346		158.666	-6.607	156.57	-8.736	153.558	-8.861		2.61061	34.8414	2.61061	23.0255	2.61061	11.2668
2634.81	0.98504	0.98105	0.98663	0.97847	0.98817		2634.81	0.95652	0.95994	0.95771	0.97847	0.97683		2634.81	0.97847	0.97852	0.98343	0.98857	0.97939		18.22	66.2857	39.4857	34.2857	28.3429		132.202	-9.561	0.91905	135.105	-9.071	0.94641	137.094	-7.449	0.92339		158.848	-6.599	156.766	-8.738	153.917	-8.856		2.61461	34.8378	2.61461	23.0196	2.61461	11.2666
2632.75	0.98536	0.98125	0.9869	0.97864	0.98828		2632.75	0.95767	0.9611	0.95877	0.97864	0.977		2632.75	0.97864	0.97902	0.98349	0.98889	0.97958		18.24	69.4857	32.9714	33.8857	27.3714		132.322	-9.555	0.91891	135.081	-9.065	0.9464	137.097	-7.44	0.92334		158.845	-6.592	156.953	-8.74	153.95	-8.852		2.61862	34.8342	2.61862	23.0138	2.61862	11.2664
2630.69	0.98548	0.98131	0.98687	0.9787	0.98839		2630.69	0.95837	0.9621	0.95971	0.9787	0.97726		2630.69	0.9787	0.97939	0.98328	0.98889	0.97985		18.26	72.0571	29.0857	32.9714	27.9429		132.379	-9.547	0.91879	135.321	-9.06	0.94644	137.315	-7.432	0.92326		159.103	-6.583	156.959	-8.742	154.141	-8.848		2.62262	34.8306	2.62262	23.008	2.62262	11.2662
2628.62	0.9855	0.98149	0.98673	0.97878	0.98849		2628.62	0.95866	0.96268	0.96038	0.97878	0.9776		2628.62	0.97878	0.97973	0.98309	0.98887	0.98021		18.28	79.3143	27.2571	35.2	32.5143		132.771	-9.539	0.91873	135.511	-9.054	0.94645	137.374	-7.424	0.92311		159.329	-6.576	157.209	-8.743	154.122	-8.844		2.62663	34.8271	2.62663	23.0022	2.62663	11.266
2626.56	0.98563	0.98201	0.98685	0.97876	0.98858		2626.56	0.95884	0.96301	0.96068	0.97876	0.97787		2626.56	0.97876	0.98008	0.98321	0.98915	0.98044		18.3	75.6	23.1429	34.4571	35.2571		132.867	-9.531	0.91867	135.817	-9.05	0.9464	137.809	-7.415	0.923		159.534	-6.569	157.394	-8.745	154.547	-8.84		2.63063	34.8236	2.63063	22.9965	2.63063	11.2659
2624.5	0.9858	0.98255	0.98732	0.97839	0.98866		2624.5	0.95917	0.96331	0.9608	0.97839	0.97796		2624.5	0.97839	0.98031	0.98367	0.98962	0.9804		18.32	77.7143	21.6	30	33.8286		133.06	-9.522	0.91855	135.812	-9.044	0.94638	137.81	-7.406	0.92298		159.573	-6.562	157.679	-8.747	154.65	-8.835		2.63463	34.82	2.63463	22.9908	2.63463	11.2657
2622.44	0.98587	0.98262	0.98779	0.97776	0.98874		2622.44	0.95961	0.96358	0.96101	0.97776	0.97794		2622.44	0.97776	0.98027	0.98431	0.99004	0.98021		18.34	77.1429	32.3429	25.8857	31.4286		133.076	-9.514	0.91839	135.998	-9.039	0.94643	138.033	-7.397	0.92293		159.698	-6.554	157.671	-8.75	154.835	-8.832		2.63864	34.8165	2.63864	22.9852	2.63864	11.2655
2620.38	0.98582	0.98219	0.98791	0.9773	0.9888		2620.38	0.96006	0.96378	0.96139	0.9773	0.97798		2620.38	0.9773	0.9799	0.98487	0.99023	0.98009		18.36	72.8	38.8571	23.9429	26.7429		133.309	-9.506	0.9183	136.15	-9.035	0.94645	138.061	-7.39	0.92283		160.004	-6.545	157.834	-8.751	154.869	-8.829		2.64264	34.813	2.64264	22.9795	2.64264	11.2653
2618.32	0.98564	0.98154	0.98766	0.9772	0.98885		2618.32	0.96054	0.964	0.96199	0.9772	0.97807		2618.32	0.9772	0.97931	0.98508	0.99012	0.98001		18.38	65.3714	29.8857	22.5143	26.1714		133.523	-9.497	0.91824	136.421	-9.031	0.94642	138.384	-7.381	0.9227		160.176	-6.538	158.039	-8.752	155.051	-8.825		2.64665	34.8096	2.64665	22.9739	2.64665	11.2651
2616.25	0.98523	0.98085	0.98728	0.97725	0.98889		2616.25	0.96109	0.96418	0.96274	0.97725	0.97806		2616.25	0.97725	0.97873	0.98502	0.98975	0.97983		18.4	61.4857	20.4	23.5429	26.7429		133.767	-9.49	0.91812	136.58	-9.026	0.94637	138.581	-7.373	0.92263		160.336	-6.531	158.32	-8.754	155.328	-8.822		2.65065	34.8061	2.65065	22.9684	2.65065	11.265
2614.19	0.98467	0.98026	0.98686	0.97717	0.98893		2614.19	0.9617	0.96434	0.96343	0.97717	0.97797		2614.19	0.97717	0.97832	0.98482	0.98916	0.97963		18.42	68.9143	26.5143	29.4857	28.8		133.83	-9.483	0.91797	136.629	-9.02	0.94641	138.637	-7.364	0.92258		160.352	-6.523	158.435	-8.756	155.501	-8.819		2.65465	34.8027	2.65465	22.9628	2.65465	11.2648
2612.13	0.98424	0.98003	0.98641	0.97693	0.98895		2612.13	0.96224	0.96489	0.96406	0.97693	0.97787		2612.13	0.97693	0.97807	0.98454	0.9886	0.97946		18.44	74.5143	32.0571	28.0571	29.7143		133.935	-9.476	0.91791	136.83	-9.015	0.94643	138.805	-7.357	0.92249		160.64	-6.515	158.465	-8.756	155.619	-8.817		2.65866	34.7993	2.65866	22.9573	2.65866	11.2646
2610.07	0.98408	0.98039	0.98609	0.97666	0.98898		2610.07	0.9627	0.96598	0.96464	0.97666	0.97767		2610.07	0.97666	0.97815	0.98448	0.98844	0.97919		18.46	79.6571	27.0286	26	32.0571		134.144	-9.469	0.91787	137.02	-9.011	0.94637	138.898	-7.349	0.92233		160.808	-6.509	158.702	-8.757	155.678	-8.814		2.66266	34.7959	2.66266	22.9519	2.66266	11.2645
2608.01	0.98419	0.9812	0.98626	0.97641	0.989		2608.01	0.96331	0.96714	0.96512	0.97641	0.97744		2608.01	0.97641	0.97892	0.98484	0.98864	0.9789		18.48	77.0286	23.4286	29.6	32.6857		134.381	-9.463	0.91775	137.345	-9.007	0.94631	139.294	-7.34	0.92222		161.052	-6.502	158.921	-8.759	155.944	-8.811		2.66667	34.7925	2.66667	22.9464	2.66667	11.2643
2605.95	0.98456	0.98205	0.98698	0.97616	0.98903		2605.95	0.96411	0.96798	0.96558	0.97616	0.97746		2605.95	0.97616	0.98023	0.98542	0.98893	0.97887		18.5	74.0571	26.7429	33.4286	33.4286		134.59	-9.456	0.91762	137.305	-9.003	0.94634	139.327	-7.331	0.92219		161.067	-6.495	159.206	-8.761	156.139	-8.808		2.67067	34.7891	2.67067	22.941	2.67067	11.2641
2603.88	0.98507	0.98253	0.98794	0.97617	0.98906		2603.88	0.96493	0.9685	0.96602	0.97617	0.97768		2603.88	0.97617	0.98148	0.98583	0.98917	0.97905		18.52	72.2286	28.1714	32.1143	32.5714		134.576	-9.449	0.91753	137.553	-8.999	0.94637	139.544	-7.322	0.92211		161.22	-6.488	159.153	-8.762	156.361	-8.806		2.67467	34.7857	2.67467	22.9356	2.67467	11.264
2601.82	0.9855	0.98274	0.98887	0.9766	0.98909		2601.82	0.96575	0.96873	0.96639	0.9766	0.97783		2601.82	0.9766	0.98243	0.98601	0.98944	0.97915		18.54	74.0571	24.3429	31.6	29.9429		134.796	-9.442	0.91749	137.624	-8.996	0.94636	139.526	-7.314	0.922		161.504	-6.482	159.385	-8.764	156.345	-8.803		2.67868	34.7824	2.67868	22.9303	2.67868	11.2638
2599.76	0.98576	0.98304	0.98956	0.97701	0.98914		2599.76	0.96654	0.96881	0.96671	0.97701	0.97794		2599.76	0.97701	0.98322	0.98633	0.98985	0.97918		18.56	74.4	28.9143	32.3429	33.2571		134.955	-9.436	0.91736	137.996	-8.992	0.9463	139.957	-7.304	0.92191		161.69	-6.477	159.523	-8.766	156.572	-8.799		2.68268	34.779	2.68268	22.925	2.68268	11.2636
2597.7	0.986	0.98342	0.98966	0.97705	0.98919		2597.7	0.96702	0.96925	0.96716	0.97705	0.97807		2597.7	0.97705	0.9837	0.98688	0.99024	0.97932		18.58	73.4857	33.2	28.1714	30		135.307	-9.43	0.91719	138.074	-8.988	0.94629	140.08	-7.294	0.92188		161.798	-6.472	159.852	-8.768	156.76	-8.796		2.68669	34.7757	2.68669	22.9197	2.68669	11.2635
2595.64	0.98624	0.98364	0.98898	0.97694	0.98926		2595.64	0.96704	0.97037	0.96788	0.97694	0.97812		2595.64	0.97694	0.98358	0.98742	0.99046	0.97953		18.6	77.6571	32.2286	22.9714	32.2286		135.28	-9.422	0.9171	138.165	-8.985	0.94634	140.171	-7.284	0.92185		161.864	-6.467	159.883	-8.77	157.075	-8.793		2.69069	34.7724	2.69069	22.9144	2.69069	11.2633
2593.58	0.98624	0.98375	0.98801	0.9768	0.98934		2593.58	0.96698	0.97149	0.96869	0.9768	0.97811		2593.58	0.9768	0.98314	0.98792	0.9907	0.97969		18.62	87.0857	29.3714	22.9143	29.7714		135.488	-9.415	0.91704	138.269	-8.982	0.94631	140.274	-7.276	0.92174		162.137	-6.463	160.048	-8.771	157.108	-8.79		2.69469	34.7691	2.69469	22.9092	2.69469	11.2632
2591.51	0.98611	0.98389	0.98743	0.97643	0.98944		2591.51	0.96699	0.97179	0.96914	0.97643	0.97814		2591.51	0.97643	0.98306	0.98833	0.99099	0.97986		18.64	90	29.2571	25.4286	30.8		135.541	-9.409	0.91693	138.551	-8.979	0.94624	140.45	-7.268	0.92161		162.314	-6.459	160.149	-8.773	157.228	-8.786		2.6987	34.7658	2.6987	22.904	2.6987	11.263
2589.45	0.98628	0.98397	0.98758	0.97583	0.98954		2589.45	0.9669	0.97137	0.96918	0.97583	0.97827		2589.45	0.97583	0.9835	0.9885	0.9912	0.98012		18.66	87.1429	28.5714	25.6571	33.5429		135.914	-9.402	0.91679	138.824	-8.975	0.94619	140.8	-7.258	0.92153		162.555	-6.456	160.436	-8.776	157.374	-8.783		2.7027	34.7625	2.7027	22.8988	2.7027	11.2629
2587.39	0.98679	0.98378	0.98827	0.97528	0.98965		2587.39	0.96687	0.97066	0.96907	0.97528	0.97845		2587.39	0.97528	0.98409	0.98841	0.99143	0.9804		18.68	75.2	22.5714	24.2286	39.3714		136.084	-9.395	0.91672	138.825	-8.971	0.94624	140.81	-7.249	0.92148		162.557	-6.452	160.66	-8.777	157.665	-8.781		2.70671	34.7593	2.70671	22.8937	2.70671	11.2627
2585.33	0.98729	0.98335	0.98887	0.97494	0.98977		2585.33	0.96702	0.9699	0.96894	0.97494	0.97846		2585.33	0.97494	0.98458	0.98816	0.99171	0.98049		18.7	74.3429	22.1143	27.4857	32.3429		136.13	-9.388	0.91671	139.031	-8.968	0.94628	141.037	-7.24	0.92139		162.753	-6.448	160.652	-8.779	157.884	-8.778		2.71071	34.7561	2.71071	22.8886	2.71071	11.2626
2583.27	0.98758	0.983	0.98907	0.97481	0.98989		2583.27	0.96714	0.96939	0.96886	0.97481	0.97829		2583.27	0.97481	0.98495	0.98807	0.99191	0.98041		18.72	75.2	27.1429	26.5714	23.4286		136.307	-9.382	0.91661	139.084	-8.964	0.94623	141.043	-7.232	0.92126		162.982	-6.444	160.851	-8.781	157.878	-8.774		2.71471	34.7528	2.71471	22.8835	2.71471	11.2624
2581.21	0.9877	0.98285	0.98903	0.97492	0.99001		2581.21	0.96713	0.96951	0.9689	0.97492	0.97812		2581.21	0.97492	0.98523	0.98833	0.99198	0.98038		18.74	76.5143	30.5714	26.3429	27.1429		136.396	-9.378	0.91646	139.55	-8.96	0.94618	141.496	-7.222	0.92117		163.213	-6.44	160.976	-8.784	158.107	-8.771		2.71872	34.7496	2.71872	22.8785	2.71872	11.2623
2579.14	0.98742	0.98286	0.98882	0.97516	0.99012		2579.14	0.96737	0.9703	0.96898	0.97516	0.97805		2579.14	0.97516	0.98531	0.98879	0.99192	0.98041		18.76	73.5429	27.0857	22.6286	34.4571		136.784	-9.373	0.91637	139.534	-8.954	0.94621	141.554	-7.212	0.92113		163.285	-6.437	161.354	-8.786	158.177	-8.768		2.72272	34.7464	2.72272	22.8734	2.72272	11.2621
2577.08	0.9868	0.98316	0.9887	0.97528	0.99023		2577.08	0.96832	0.97127	0.96901	0.97528	0.97808		2577.08	0.97528	0.98535	0.98943	0.99194	0.98044		18.78	76.2857	26.1714	25.0286	33.1429		136.802	-9.368	0.9163	139.731	-8.949	0.94625	141.72	-7.202	0.92107		163.371	-6.431	161.372	-8.787	158.585	-8.764		2.72673	34.7433	2.72673	22.8684	2.72673	11.262
2575.02	0.98627	0.98371	0.98901	0.97503	0.99033		2575.02	0.96947	0.97206	0.96899	0.97503	0.97812		2575.02	0.97503	0.9856	0.99025	0.99213	0.98046		18.8	91.6571	30.9714	21.3143	34.9714		137.018	-9.364	0.91618	139.759	-8.944	0.94621	141.764	-7.193	0.92097		163.625	-6.425	161.562	-8.788	158.593	-8.761		2.73073	34.7401	2.73073	22.8635	2.73073	11.2619
2572.96	0.98595	0.98411	0.9895	0.97442	0.99041		2572.96	0.97017	0.97271	0.96907	0.97442	0.97806		2572.96	0.97442	0.98593	0.99077	0.99222	0.98047		18.82	99.6	32	30.4	34.8		136.997	-9.359	0.91602	140.112	-8.939	0.94614	142.024	-7.183	0.92085		163.832	-6.42	161.58	-8.79	158.799	-8.757		2.73473	34.737	2.73473	22.8586	2.73473	11.2617
2570.9	0.98584	0.98407	0.98973	0.97371	0.99048		2570.9	0.97059	0.9732	0.96941	0.97371	0.97794		2570.9	0.97371	0.98601	0.99057	0.99215	0.98045		18.84	93.2571	26.4571	30.4	36.6857		137.38	-9.354	0.91594	140.293	-8.934	0.94615	142.296	-7.173	0.92079		164.04	-6.415	161.962	-8.791	158.834	-8.753		2.73874	34.7338	2.73874	22.8536	2.73874	11.2616
2568.84	0.98594	0.9837	0.98943	0.97324	0.99053		2568.84	0.97068	0.97352	0.97	0.97324	0.97772		2568.84	0.97324	0.98577	0.98982	0.99199	0.9803		18.86	76.6857	26.9714	30.6857	33.3714		137.535	-9.347	0.91591	140.342	-8.928	0.94617	142.348	-7.163	0.92077		164.039	-6.41	162.132	-8.791	159.156	-8.749		2.74274	34.7307	2.74274	22.8488	2.74274	11.2614
2566.77	0.98618	0.98317	0.98891	0.9732	0.99056		2566.77	0.97006	0.97356	0.97073	0.9732	0.97741		2566.77	0.9732	0.98532	0.98878	0.9916	0.98002		18.88	72.6857	27.6571	25.0857	34.5714		137.705	-9.34	0.91586	140.521	-8.923	0.94614	142.523	-7.154	0.92067		164.27	-6.404	162.178	-8.791	159.357	-8.745		2.74675	34.7276	2.74675	22.8439	2.74675	11.2613
2564.71	0.98643	0.98249	0.98858	0.97355	0.99056		2564.71	0.96902	0.97343	0.97145	0.97355	0.97714		2564.71	0.97355	0.98507	0.98769	0.99098	0.97979		18.9	73.4286	31.3143	31.0857	30.9714		137.805	-9.334	0.91572	140.627	-8.918	0.94608	142.573	-7.145	0.92056		164.476	-6.399	162.327	-8.793	159.436	-8.741		2.75075	34.7245	2.75075	22.8391	2.75075	11.2612
2562.65	0.98673	0.98176	0.9884	0.9743	0.99055		2562.65	0.96832	0.97334	0.97206	0.9743	0.977		2562.65	0.9743	0.98533	0.98691	0.99033	0.97969		18.92	84.5143	31.0857	28.1714	26.9714		137.885	-9.328	0.91562	141.031	-8.913	0.94606	143.009	-7.135	0.92048		164.722	-6.394	162.479	-8.795	159.607	-8.737		2.75475	34.7214	2.75475	22.8343	2.75475	11.261
2560.59	0.98713	0.98116	0.98832	0.97546	0.99051		2560.59	0.96859	0.9735	0.97263	0.97546	0.97694		2560.59	0.97546	0.98593	0.98685	0.98996	0.97967		18.94	88.7429	32.1714	27.0286	23.8857		138.223	-9.322	0.91558	141.032	-8.907	0.9461	143.025	-7.125	0.92045		164.736	-6.389	162.834	-8.796	159.656	-8.734		2.75876	34.7183	2.75876	22.8295	2.75876	11.2609
2558.53	0.98722	0.98062	0.98838	0.97675	0.99045		2558.53	0.96965	0.97404	0.97334	0.97675	0.97698		2558.53	0.97675	0.98637	0.9874	0.98976	0.97972		18.96	84.4571	29.2	20.8	29.0286		138.363	-9.316	0.91552	141.267	-8.902	0.94606	143.237	-7.116	0.92035		164.883	-6.384	162.847	-8.796	160.055	-8.732		2.76276	34.7153	2.76276	22.8248	2.76276	11.2608
2556.47	0.98661	0.98016	0.98849	0.97788	0.99038		2556.47	0.97098	0.97468	0.97415	0.97788	0.97708		2556.47	0.97788	0.98637	0.98777	0.9894	0.97986		18.98	78.7429	26.4571	25.2	33.8857		138.5	-9.312	0.91537	141.221	-8.898	0.94599	143.262	-7.107	0.92021		165.144	-6.379	163.054	-8.797	160.132	-8.729		2.76677	34.7122	2.76677	22.8201	2.76677	11.2607
2554.4	0.98577	0.98027	0.98883	0.97862	0.99028		2554.4	0.97235	0.975	0.97469	0.97862	0.97698		2554.4	0.97862	0.98603	0.98781	0.98914	0.97994		19	79.8286	24.8571	29.7143	35.7714		138.522	-9.308	0.91526	141.659	-8.893	0.94598	143.594	-7.098	0.92013		165.338	-6.374	163.065	-8.799	160.315	-8.727		2.77077	34.7092	2.77077	22.8154	2.77077	11.2605
2552.34	0.98549	0.98122	0.98947	0.97853	0.99017		2552.34	0.97344	0.97501	0.97464	0.97853	0.9767		2552.34	0.97853	0.98555	0.98803	0.98935	0.97988		19.02	85.0286	28.0571	36.3429	37.4857		138.798	-9.303	0.91524	141.764	-8.887	0.94602	143.786	-7.088	0.9201		165.497	-6.369	163.51	-8.8	160.322	-8.726		2.77477	34.7062	2.77477	22.8107	2.77477	11.2604
2550.28	0.98575	0.98243	0.99013	0.97757	0.99004		2550.28	0.97383	0.97495	0.97396	0.97757	0.97656		2550.28	0.97757	0.98513	0.98845	0.98984	0.97993		19.04	87.3714	28.5143	34.5143	35.2		138.984	-9.298	0.91519	141.914	-8.882	0.94603	143.876	-7.078	0.92007		165.518	-6.364	163.562	-8.801	160.634	-8.723		2.77878	34.7032	2.77878	22.8061	2.77878	11.2603
2548.22	0.98617	0.9832	0.99065	0.97636	0.9899		2548.22	0.97353	0.9749	0.973	0.97636	0.97663		2548.22	0.97636	0.98515	0.98885	0.99036	0.9802		19.06	82.9143	31.5429	35.3714	38.4571		139.268	-9.294	0.91505	142.008	-8.878	0.94598	144.034	-7.069	0.91998		165.787	-6.359	163.728	-8.803	160.833	-8.722		2.78278	34.7002	2.78278	22.8015	2.78278	11.2602
2546.16	0.9868	0.98337	0.99103	0.97546	0.98975		2546.16	0.97285	0.97481	0.9722	0.97546	0.97675		2546.16	0.97546	0.98569	0.9894	0.99106	0.9805		19.08	81.0857	26.5714	32.4	35.6571		139.225	-9.289	0.91496	142.173	-8.874	0.94596	144.101	-7.06	0.91986		165.969	-6.353	163.775	-8.806	160.976	-8.72		2.78679	34.6972	2.78679	22.7969	2.78679	11.26
2544.1	0.98743	0.98291	0.99113	0.97509	0.9896		2544.1	0.97228	0.97469	0.97183	0.97509	0.97692		2544.1	0.97509	0.98632	0.9902	0.99181	0.98078		19.1	93.0286	32.8	26.7429	30.5143		139.437	-9.282	0.91492	142.48	-8.869	0.94602	144.493	-7.049	0.91984		166.272	-6.348	164.038	-8.808	161.066	-8.718		2.79079	34.6942	2.79079	22.7923	2.79079	11.2599
2542.03	0.98757	0.98196	0.99067	0.97535	0.98944		2542.03	0.97222	0.9748	0.97209	0.97535	0.9771		2542.03	0.97535	0.98655	0.99089	0.99213	0.98104		19.12	102.229	35.2571	24.8571	26.4		139.63	-9.276	0.9149	142.569	-8.865	0.94606	144.544	-7.039	0.91981		166.201	-6.344	164.296	-8.811	161.166	-8.716		2.79479	34.6913	2.79479	22.7878	2.79479	11.2598
2539.97	0.98714	0.98124	0.98978	0.97607	0.98929		2539.97	0.97261	0.9753	0.97286	0.97607	0.9772		2539.97	0.97607	0.98632	0.991	0.99198	0.98126		19.14	104.743	43.3143	27.6	35.3714		139.903	-9.27	0.91474	142.733	-8.863	0.94603	144.755	-7.03	0.91971		166.427	-6.339	164.35	-8.814	161.499	-8.713		2.7988	34.6884	2.7988	22.7833	2.7988	11.2597
2537.91	0.98663	0.9814	0.98907	0.97645	0.98913		2537.91	0.97331	0.9758	0.97335	0.97645	0.97712		2537.91	0.97645	0.98569	0.99076	0.99182	0.98131		19.16	102.229	37.5429	26.3429	36.5143		140.006	-9.264	0.91463	142.737	-8.86	0.94599	144.729	-7.021	0.91957		166.61	-6.334	164.536	-8.817	161.654	-8.711		2.8028	34.6854	2.8028	22.7788	2.8028	11.2596
2535.85	0.9866	0.98214	0.98896	0.97577	0.98898		2535.85	0.97421	0.97601	0.97299	0.97577	0.97694		2535.85	0.97577	0.98478	0.99065	0.99187	0.98121		19.18	104.229	36.8	25.2	31.7143		140.097	-9.257	0.91458	143.126	-8.857	0.94603	145.155	-7.013	0.91949		166.873	-6.331	164.56	-8.821	161.806	-8.708		2.80681	34.6825	2.80681	22.7744	2.80681	11.2595
2533.79	0.98669	0.98259	0.98915	0.97453	0.98884		2533.79	0.97489	0.97604	0.97212	0.97453	0.97689		2533.79	0.97453	0.98387	0.99042	0.99187	0.9812		19.2	99.0286	31.0286	35.0857	34.1714		140.246	-9.251	0.91454	143.219	-8.855	0.94608	145.28	-7.004	0.91947		166.965	-6.327	164.991	-8.823	161.838	-8.705		2.81081	34.6796	2.81081	22.77	2.81081	11.2594
2531.73	0.98633	0.98232	0.98927	0.97353	0.9887		2531.73	0.97513	0.97592	0.97137	0.97353	0.97708		2531.73	0.97353	0.98314	0.98968	0.99159	0.98131		19.22	96.3429	29.4286	33.2	39.4857		140.464	-9.246	0.91442	143.423	-8.854	0.94603	145.413	-6.997	0.9194		167.059	-6.323	165.047	-8.826	162.081	-8.702		2.81481	34.6767	2.81481	22.7656	2.81481	11.2592
2529.66	0.98561	0.98146	0.98936	0.97294	0.98858		2529.66	0.97505	0.97551	0.97107	0.97294	0.97737		2529.66	0.97294	0.9825	0.98875	0.99117	0.98146		19.24	92.5714	33.8857	31.7143	34.4		140.766	-9.24	0.91427	143.41	-8.852	0.94597	145.516	-6.992	0.91927		167.27	-6.319	165.25	-8.829	162.273	-8.699		2.81882	34.6739	2.81882	22.7612	2.81882	11.2591
2527.6	0.98478	0.98025	0.98931	0.97276	0.98848		2527.6	0.97483	0.97478	0.97126	0.97276	0.97761		2527.6	0.97276	0.98188	0.98804	0.99069	0.98161		19.26	99.3143	37.8286	28.4	31.0286		140.714	-9.234	0.91421	143.691	-8.849	0.94597	145.663	-6.986	0.91915		167.49	-6.315	165.26	-8.832	162.546	-8.697		2.82282	34.671	2.82282	22.7568	2.82282	11.259
2525.54	0.98407	0.97927	0.98897	0.97309	0.98838		2525.54	0.97467	0.9742	0.97205	0.97309	0.9777		2525.54	0.97309	0.98154	0.98752	0.9903	0.98177		19.28	108.971	34.4571	31.6	30.3429		140.988	-9.227	0.91417	143.932	-8.845	0.94601	146.003	-6.98	0.91912		167.703	-6.311	165.57	-8.833	162.533	-8.695		2.82683	34.6682	2.82683	22.7525	2.82683	11.2589
2523.48	0.98359	0.9791	0.98835	0.97371	0.98831		2523.48	0.97471	0.97423	0.97327	0.97371	0.97759		2523.48	0.97371	0.98153	0.98703	0.99025	0.98175		19.3	112.686	29.1429	21.9429	32.5714		140.995	-9.221	0.91404	144.089	-8.842	0.94598	146.064	-6.974	0.91907		167.711	-6.307	165.747	-8.835	162.731	-8.693		2.83083	34.6653	2.83083	22.7482	2.83083	11.2588
2521.42	0.98342	0.97954	0.98774	0.97415	0.98826		2521.42	0.97494	0.9745	0.97415	0.97415	0.97734		2521.42	0.97415	0.98147	0.9867	0.99057	0.98144		19.32	106.743	31.1429	24.4571	25.7714		141.425	-9.214	0.91389	144.18	-8.838	0.94591	146.243	-6.97	0.91895		167.933	-6.302	165.915	-8.838	162.876	-8.691		2.83483	34.6625	2.83483	22.7439	2.83483	11.2587
2519.36	0.98371	0.98019	0.98765	0.97423	0.98822		2519.36	0.97516	0.97458	0.97451	0.97423	0.97714		2519.36	0.97423	0.98127	0.9868	0.99116	0.98106		19.34	107.371	37.2571	29.8857	24.9143		141.507	-9.206	0.9138	144.252	-8.833	0.94591	146.245	-6.966	0.91882		168.13	-6.298	166.002	-8.841	163.178	-8.69		2.83884	34.6597	2.83884	22.7397	2.83884	11.2586
2517.29	0.98417	0.98077	0.98813	0.97417	0.9882		2517.29	0.97522	0.97462	0.97487	0.97417	0.97713		2517.29	0.97417	0.98109	0.98707	0.99167	0.9809		19.36	107.771	37.8286	31.4857	29.3143		141.632	-9.198	0.91377	144.605	-8.828	0.94596	146.682	-6.961	0.91876		168.391	-6.295	166.097	-8.844	163.298	-8.688		2.84284	34.6569	2.84284	22.7355	2.84284	11.2585
2515.23	0.98444	0.98109	0.9889	0.97417	0.98821		2515.23	0.97536	0.97498	0.97547	0.97417	0.97732		2515.23	0.97417	0.98102	0.98712	0.99177	0.98104		19.38	111.314	37.4857	33.3143	33.7714		141.743	-9.191	0.91363	144.753	-8.824	0.94595	146.79	-6.956	0.91875		168.438	-6.291	166.456	-8.846	163.388	-8.687		2.84685	34.6541	2.84685	22.7312	2.84685	11.2584
2513.17	0.98465	0.98125	0.98982	0.97404	0.98823		2513.17	0.9757	0.97553	0.97612	0.97404	0.9777		2513.17	0.97404	0.9811	0.98708	0.99168	0.98145		19.4	114.171	39.3143	35.4857	34.5714		141.93	-9.184	0.91349	144.914	-8.82	0.94588	146.962	-6.953	0.91867		168.56	-6.288	166.574	-8.849	163.54	-8.686		2.85085	34.6513	2.85085	22.7271	2.85085	11.2583
2511.11	0.98509	0.98157	0.99074	0.97357	0.98827		2511.11	0.97603	0.97581	0.97649	0.97357	0.97806		2511.11	0.97357	0.98146	0.98711	0.99173	0.98183		19.42	116	41.8857	35.6	35.8286		142.248	-9.177	0.9134	144.916	-8.815	0.94583	146.972	-6.949	0.91855		168.78	-6.285	166.727	-8.852	163.739	-8.685		2.85485	34.6486	2.85485	22.7229	2.85485	11.2582
2509.05	0.98558	0.98204	0.99125	0.97291	0.98832		2509.05	0.97632	0.97608	0.97667	0.97291	0.97816		2509.05	0.97291	0.98206	0.987	0.99186	0.9819		19.44	120.629	41.8286	32	31.2		142.274	-9.17	0.91338	145.207	-8.81	0.94584	147.214	-6.945	0.91849		169.018	-6.283	166.759	-8.855	164.054	-8.684		2.85886	34.6458	2.85886	22.7188	2.85886	11.2581
2506.99	0.98577	0.9821	0.99073	0.97228	0.98839		2506.99	0.97678	0.97669	0.97682	0.97228	0.978		2506.99	0.97228	0.98229	0.98648	0.99159	0.98173		19.46	116.171	39.0286	32.2857	30.9143		142.487	-9.165	0.91328	145.387	-8.806	0.94586	147.521	-6.941	0.91849		169.219	-6.281	167.073	-8.857	164.032	-8.683		2.86286	34.6431	2.86286	22.7147	2.86286	11.258
2504.92	0.98577	0.98143	0.98925	0.97204	0.98847		2504.92	0.97731	0.97709	0.97673	0.97204	0.97773		2504.92	0.97204	0.98184	0.98594	0.99083	0.9815		19.48	107.829	39.0857	32.5714	31.6		142.472	-9.159	0.91316	145.632	-8.802	0.94579	147.615	-6.938	0.91843		169.226	-6.278	167.237	-8.86	164.272	-8.682		2.86687	34.6403	2.86687	22.7106	2.86687	11.2579
2502.86	0.98576	0.98051	0.98773	0.97238	0.98856		2502.86	0.97771	0.97705	0.97641	0.97238	0.97762		2502.86	0.97238	0.98123	0.98597	0.99005	0.98136		19.5	99.0857	34.2857	27.2	37.4857		142.926	-9.153	0.91307	145.634	-8.798	0.94576	147.738	-6.935	0.91834		169.426	-6.274	167.476	-8.863	164.287	-8.682		2.87087	34.6376	2.87087	22.7065	2.87087	11.2578
2500.8	0.98559	0.97974	0.98675	0.97293	0.98866		2500.8	0.97797	0.9772	0.97626	0.97293	0.97775		2500.8	0.97293	0.98068	0.98639	0.98947	0.98131		19.52	98.6286	32.8571	29.5429	34.9143		142.983	-9.147	0.91303	145.816	-8.794	0.94579	147.771	-6.932	0.91824		169.628	-6.271	167.467	-8.867	164.71	-8.681		2.87487	34.6349	2.87487	22.7025	2.87487	11.2577
2498.74	0.98505	0.97914	0.98632	0.9735	0.98876		2498.74	0.97809	0.9779	0.97653	0.9735	0.97785		2498.74	0.9735	0.98001	0.98662	0.98906	0.9812		19.54	99.0286	31.1429	30.9714	35.3714		143.197	-9.141	0.91296	146.073	-8.79	0.94584	148.207	-6.928	0.9182		169.94	-6.268	167.644	-8.869	164.803	-8.679		2.87888	34.6322	2.87888	22.6985	2.87888	11.2577
2496.68	0.98434	0.97887	0.98648	0.97399	0.98886		2496.68	0.9779	0.97877	0.97704	0.97399	0.97786		2496.68	0.97399	0.97939	0.98667	0.98907	0.98108		19.56	93.4857	37.2571	32.2286	30.2857		143.221	-9.136	0.91284	146.275	-8.787	0.94584	148.267	-6.925	0.91818		169.915	-6.265	167.923	-8.872	164.915	-8.678		2.88288	34.6296	2.88288	22.6945	2.88288	11.2576
2494.62	0.98387	0.97923	0.98723	0.97411	0.98895		2494.62	0.97749	0.97956	0.97747	0.97411	0.9778		2494.62	0.97411	0.97927	0.9868	0.98949	0.981		19.58	103.6	41.7143	33.9429	32.2857		143.421	-9.129	0.91274	146.373	-8.783	0.94578	148.453	-6.922	0.91807		170.079	-6.262	168.146	-8.875	165.012	-8.677		2.88689	34.6269	2.88689	22.6905	2.88689	11.2575
2492.55	0.98345	0.97994	0.98803	0.97387	0.98904		2492.55	0.97722	0.98043	0.97776	0.97387	0.97748		2492.55	0.97387	0.97934	0.98688	0.98979	0.98067		19.6	100.114	39.0286	36.2857	32.1714		143.71	-9.122	0.91268	146.465	-8.779	0.94579	148.48	-6.919	0.91792		170.282	-6.259	168.211	-8.878	165.23	-8.676		2.89089	34.6243	2.89089	22.6866	2.89089	11.2574
2490.49	0.98303	0.98045	0.98845	0.97333	0.98912		2490.49	0.97723	0.98122	0.97794	0.97333	0.97698		2490.49	0.97333	0.97907	0.98659	0.98964	0.98011		19.62	101.543	31.3714	40.5714	32.2857		143.857	-9.116	0.9126	146.674	-8.776	0.94584	148.786	-6.914	0.91788		170.542	-6.258	168.278	-8.881	165.525	-8.676		2.89489	34.6216	2.89489	22.6826	2.89489	11.2573
2488.43	0.98305	0.98058	0.98878	0.97284	0.98918		2488.43	0.97739	0.98149	0.97789	0.97284	0.97661		2488.43	0.97284	0.9787	0.98604	0.98924	0.9796		19.64	99.1429	29.1429	36.6286	31.1429		143.959	-9.11	0.91248	146.884	-8.773	0.94582	149.012	-6.91	0.91785		170.68	-6.256	168.548	-8.884	165.56	-8.676		2.8989	34.619	2.8989	22.6787	2.8989	11.2572
2486.37	0.98343	0.98044	0.9892	0.97265	0.98923		2486.37	0.97763	0.9813	0.97773	0.97265	0.97643		2486.37	0.97265	0.97863	0.98555	0.98882	0.97918		19.66	97.2571	31.7143	32.9143	31.6		144.031	-9.103	0.91238	147.144	-8.77	0.94575	149.13	-6.906	0.91778		170.732	-6.253	168.753	-8.889	165.75	-8.678		2.9029	34.6163	2.9029	22.6749	2.9029	11.2571
2484.31	0.98381	0.98014	0.98944	0.97243	0.98926		2484.31	0.97793	0.98095	0.97759	0.97243	0.97634		2484.31	0.97243	0.97876	0.98517	0.98861	0.97879		19.68	89.8857	26.8571	28.2286	31.4286		144.316	-9.097	0.91231	147.133	-8.767	0.94573	149.258	-6.902	0.91764		170.934	-6.249	168.942	-8.895	165.778	-8.68		2.90691	34.6137	2.90691	22.671	2.90691	11.257
2482.25	0.98408	0.97989	0.98936	0.97223	0.98928		2482.25	0.97824	0.9806	0.97771	0.97223	0.97634		2482.25	0.97223	0.97885	0.98485	0.98867	0.97852		19.7	90.1714	23.8286	30.5714	35.8286		144.484	-9.092	0.91224	147.358	-8.764	0.94578	149.35	-6.897	0.91755		171.157	-6.246	168.941	-8.899	166.189	-8.683		2.91091	34.6112	2.91091	22.6672	2.91091	11.257
2480.18	0.98413	0.97977	0.98897	0.97234	0.98928		2480.18	0.97846	0.98041	0.97823	0.97234	0.97635		2480.18	0.97234	0.97892	0.98471	0.98877	0.97839		19.72	95.3714	29.4857	32.4	34		144.711	-9.087	0.91213	147.517	-8.761	0.94579	149.723	-6.891	0.91756		171.42	-6.242	169.17	-8.905	166.258	-8.685		2.91491	34.6086	2.91491	22.6634	2.91491	11.2569
2478.12	0.98405	0.97975	0.9883	0.97269	0.98926		2478.12	0.97864	0.98031	0.97878	0.97269	0.97628		2478.12	0.97269	0.97919	0.98492	0.98875	0.97837		19.74	98.7429	37.7143	27.4286	34.1143		144.732	-9.082	0.91204	147.84	-8.758	0.94575	149.795	-6.886	0.91753		171.379	-6.238	169.379	-8.91	166.47	-8.689		2.91892	34.606	2.91892	22.6596	2.91892	11.2568
2476.06	0.98392	0.97987	0.98745	0.97317	0.98921		2476.06	0.97884	0.98002	0.9789	0.97317	0.97622		2476.06	0.97317	0.97947	0.98531	0.98878	0.97843		19.76	101.371	37.7714	24.2286	32.5714		144.942	-9.076	0.91199	147.848	-8.755	0.94572	149.99	-6.881	0.9174		171.581	-6.234	169.648	-8.916	166.494	-8.692		2.92292	34.6034	2.92292	22.6558	2.92292	11.2567
2474	0.98373	0.97999	0.98683	0.97349	0.98916		2474	0.9789	0.97968	0.97864	0.97349	0.97617		2474	0.97349	0.97954	0.98555	0.9889	0.97846		19.78	98.4	34.4571	23.4857	35.3143		145.139	-9.07	0.91193	147.99	-8.752	0.94577	149.99	-6.875	0.91728		171.775	-6.231	169.646	-8.92	166.699	-8.694		2.92693	34.6009	2.92693	22.652	2.92693	11.2566
2471.94	0.98357	0.9799	0.98668	0.97344	0.98908		2471.94	0.97866	0.97968	0.97829	0.97344	0.97607		2471.94	0.97344	0.97955	0.98536	0.98887	0.97841		19.8	91.4857	34.1714	28.6857	33.8286		145.423	-9.065	0.91181	148.12	-8.751	0.94579	150.352	-6.868	0.91722		172.054	-6.228	169.831	-8.923	166.98	-8.696		2.93093	34.5983	2.93093	22.6483	2.93093	11.2566
2469.88	0.98339	0.97958	0.98674	0.97312	0.98899		2469.88	0.97824	0.97998	0.97803	0.97312	0.97608		2469.88	0.97312	0.9795	0.98485	0.98853	0.97853		19.82	92.6857	32.5143	29.6	34.2286		145.455	-9.06	0.91171	148.429	-8.749	0.94572	150.468	-6.862	0.91719		172.142	-6.225	170.007	-8.926	167.114	-8.698		2.93493	34.5958	2.93493	22.6446	2.93493	11.2565
2467.81	0.98331	0.97926	0.98689	0.97256	0.98888		2467.81	0.97791	0.98028	0.97793	0.97256	0.97629		2467.81	0.97256	0.97941	0.98455	0.98819	0.9789		19.84	101.543	30.9714	28.5714	32.4571		145.583	-9.055	0.91166	148.61	-8.748	0.94566	150.693	-6.856	0.91711		172.216	-6.221	170.278	-8.929	167.267	-8.7		2.93894	34.5933	2.93894	22.6409	2.93894	11.2564
2465.75	0.98346	0.97896	0.98697	0.9719	0.98877		2465.75	0.9777	0.98039	0.97818	0.9719	0.97659		2465.75	0.9719	0.97936	0.98463	0.98805	0.97939		19.86	108.229	31.7143	26.2857	31.4286		145.708	-9.05	0.91161	148.634	-8.746	0.94569	150.754	-6.85	0.91699		172.437	-6.218	170.408	-8.931	167.285	-8.703		2.94294	34.5908	2.94294	22.6373	2.94294	11.2563
2463.69	0.98362	0.9784	0.9868	0.97145	0.98865		2463.69	0.97747	0.98034	0.9787	0.97145	0.97686		2463.69	0.97145	0.9793	0.98481	0.98796	0.97987		19.88	109.257	32.8	26.6857	34.8571		146.007	-9.047	0.91148	148.828	-8.745	0.94572	150.89	-6.843	0.91693		172.66	-6.214	170.461	-8.932	167.58	-8.704		2.94695	34.5883	2.94695	22.6336	2.94695	11.2562
2461.63	0.98388	0.97789	0.98661	0.97125	0.98852		2461.63	0.9772	0.98007	0.9791	0.97125	0.9771		2461.63	0.97125	0.97932	0.98497	0.98815	0.98026		19.9	99.3714	30.8	27.6571	36.5143		146.229	-9.044	0.91135	149.004	-8.744	0.9457	151.198	-6.835	0.91692		172.899	-6.211	170.65	-8.934	167.753	-8.705		2.95095	34.5858	2.95095	22.63	2.95095	11.2562
2459.57	0.98436	0.97783	0.98653	0.97126	0.98839		2459.57	0.97693	0.97969	0.97925	0.97126	0.97732		2459.57	0.97126	0.97945	0.98509	0.98877	0.98054		19.92	97.7143	28.4	38.8	36.1143		146.218	-9.04	0.91131	149.369	-8.743	0.94565	151.32	-6.829	0.9169		172.877	-6.207	170.859	-8.937	167.964	-8.706		2.95495	34.5833	2.95495	22.6264	2.95495	11.2561
2457.51	0.98456	0.97789	0.98633	0.9714	0.98827		2457.51	0.97662	0.97952	0.9793	0.9714	0.97748		2457.51	0.9714	0.97953	0.98513	0.9893	0.98072		19.94	92.5714	32	35.3143	33.7143		146.429	-9.036	0.91126	149.329	-8.741	0.94569	151.468	-6.822	0.91679		173.102	-6.202	171.138	-8.94	167.96	-8.706		2.95896	34.5808	2.95896	22.6228	2.95896	11.256
2455.44	0.98436	0.97794	0.98603	0.97158	0.98815		2455.44	0.97636	0.97951	0.97914	0.97158	0.97766		2455.44	0.97158	0.97977	0.98523	0.98955	0.98084		19.96	96.9143	35.7714	32.9143	30.9714		146.546	-9.033	0.91115	149.578	-8.74	0.94575	151.474	-6.816	0.91669		173.269	-6.198	171.113	-8.942	168.173	-8.704		2.96296	34.5784	2.96296	22.6193	2.96296	11.256
2453.38	0.98444	0.97841	0.98602	0.97187	0.98804		2453.38	0.97632	0.97953	0.97875	0.97187	0.97793		2453.38	0.97187	0.98043	0.98581	0.98996	0.98095		19.98	103.429	33.3714	30.9143	34.7429		146.941	-9.029	0.91102	149.621	-8.739	0.94572	151.841	-6.808	0.91666		173.552	-6.195	171.348	-8.944	168.396	-8.701		2.96697	34.576	2.96697	22.6157	2.96697	11.2559
2451.32	0.98496	0.97937	0.98638	0.97237	0.98795		2451.32	0.97644	0.97958	0.97843	0.97237	0.97817		2451.32	0.97237	0.98124	0.98685	0.99051	0.98107		20	102.457	26.4571	39.2571	31.8286		146.936	-9.023	0.91096	149.987	-8.739	0.94566	151.972	-6.801	0.91662		173.58	-6.191	171.429	-8.947	168.668	-8.698		2.97097	34.5735	2.97097	22.6122	2.97097	11.2558
2449.26	0.9854	0.98012	0.98662	0.97306	0.98787		2449.26	0.9768	0.97955	0.97821	0.97306	0.97833		2449.26	0.97306	0.98168	0.98778	0.99072	0.98121		20.02	95.4857	27.7714	31.7714	32.4		147.147	-9.018	0.91093	150.074	-8.738	0.94564	152.17	-6.794	0.91654		173.742	-6.188	171.804	-8.95	168.698	-8.694		2.97497	34.5711	2.97497	22.6087	2.97497	11.2557
2447.2	0.98558	0.98036	0.9866	0.97384	0.98781		2447.2	0.97752	0.97952	0.97789	0.97384	0.97847		2447.2	0.97384	0.98167	0.98824	0.99057	0.98134		20.04	91.2571	32.9143	25.7143	27.4286		147.186	-9.013	0.91083	150.18	-8.738	0.94566	152.192	-6.787	0.91642		173.928	-6.184	171.872	-8.951	168.834	-8.689		2.97898	34.5687	2.97898	22.6052	2.97898	11.2557
2445.14	0.98587	0.98062	0.98679	0.97444	0.98776		2445.14	0.97826	0.9797	0.97759	0.97444	0.97845		2445.14	0.97444	0.98143	0.98831	0.99057	0.98124		20.06	104.057	35.8286	21.4857	28.8571		147.486	-9.008	0.9107	150.312	-8.738	0.94565	152.401	-6.779	0.91639		174.18	-6.182	171.988	-8.952	169.022	-8.686		2.98298	34.5663	2.98298	22.6018	2.98298	11.2556
2443.07	0.98631	0.98094	0.98696	0.97481	0.98774		2443.07	0.97856	0.97993	0.97753	0.97481	0.97823		2443.07	0.97481	0.9808	0.98798	0.99067	0.98097		20.08	101.2	33.3714	25.3714	26.7429		147.705	-9.003	0.91063	150.52	-8.738	0.94559	152.694	-6.772	0.91639		174.372	-6.18	172.103	-8.953	169.274	-8.682		2.98699	34.5639	2.98699	22.5983	2.98699	11.2555
2441.01	0.98615	0.9807	0.98654	0.97508	0.98774		2441.01	0.97842	0.98008	0.97778	0.97508	0.97812		2441.01	0.97508	0.97959	0.98721	0.99012	0.98087		20.1	107.371	34.1714	30.6286	26.8		147.758	-8.998	0.91061	150.836	-8.737	0.94559	152.816	-6.765	0.91631		174.4	-6.177	172.366	-8.954	169.478	-8.679		2.99099	34.5615	2.99099	22.5949	2.99099	11.2555
2438.95	0.98553	0.98014	0.98606	0.97509	0.98776		2438.95	0.97804	0.98016	0.97793	0.97509	0.97834		2438.95	0.97509	0.97859	0.98658	0.98918	0.98105		20.12	101.314	33.2571	30.6286	25.6		147.954	-8.994	0.91052	150.816	-8.736	0.94564	152.94	-6.759	0.9162		174.608	-6.174	172.627	-8.954	169.47	-8.676		2.99499	34.5592	2.99499	22.5915	2.99499	11.2554
2436.89	0.98536	0.98003	0.98634	0.97464	0.9878		2436.89	0.97739	0.98	0.97763	0.97464	0.9787		2436.89	0.97464	0.97865	0.98647	0.98879	0.98131		20.14	92.8	33.9429	29.2571	29.9429		148.004	-8.99	0.9104	151.088	-8.735	0.94566	153	-6.752	0.91612		174.779	-6.172	172.629	-8.953	169.714	-8.673		2.999	34.5568	2.999	22.5881	2.999	11.2553
2434.83	0.98527	0.98014	0.98701	0.97383	0.98786		2434.83	0.97662	0.97951	0.97713	0.97383	0.97902		2434.83	0.97383	0.97917	0.98629	0.98859	0.98153		20.16	85.4857	38.9714	28.9143	36		148.385	-8.986	0.91035	151.069	-8.734	0.94562	153.363	-6.746	0.9161		175.091	-6.169	172.839	-8.954	169.824	-8.672		3.003	34.5545	3.003	22.5847	3.003	11.2553
2432.77	0.98495	0.98006	0.98753	0.97311	0.98794		2432.77	0.97629	0.97891	0.97672	0.97311	0.97928		2432.77	0.97311	0.97959	0.98584	0.98812	0.98177		20.18	87.7143	40.4	32.9143	35.1429		148.454	-8.982	0.91033	151.511	-8.734	0.94558	153.489	-6.741	0.91606		175.066	-6.167	172.924	-8.954	170.214	-8.671		3.00701	34.5521	3.00701	22.5814	3.00701	11.2552
2430.7	0.98525	0.98006	0.98806	0.97284	0.98803		2430.7	0.97672	0.97847	0.97648	0.97284	0.97938		2430.7	0.97284	0.98015	0.98581	0.98813	0.98195		20.2	96.8	36.8	33.7714	37.6		148.679	-8.979	0.91025	151.55	-8.733	0.94562	153.677	-6.736	0.91598		175.256	-6.164	173.33	-8.956	170.187	-8.67		3.01101	34.5498	3.01101	22.5781	3.01101	11.2552
2428.64	0.98628	0.98013	0.98859	0.97302	0.98813		2428.64	0.97757	0.97812	0.97647	0.97302	0.97929		2428.64	0.97302	0.98073	0.98625	0.98897	0.982		20.22	98.9143	32.9143	31.4857	36.8571		148.659	-8.975	0.91012	151.75	-8.733	0.94563	153.674	-6.73	0.91589		175.402	-6.161	173.303	-8.956	170.427	-8.669		3.01502	34.5475	3.01502	22.5748	3.01502	11.2551
2426.58	0.98694	0.97982	0.9885	0.97359	0.98824		2426.58	0.97845	0.97778	0.97662	0.97359	0.97913		2426.58	0.97359	0.98066	0.9864	0.98969	0.98195		20.24	109.029	33.8857	29.2571	32.7429		148.984	-8.97	0.91002	151.766	-8.734	0.94558	153.973	-6.724	0.91586		175.683	-6.159	173.519	-8.958	170.464	-8.669		3.01902	34.5452	3.01902	22.5715	3.01902	11.255
2424.52	0.98652	0.97909	0.98773	0.97451	0.98835		2424.52	0.97948	0.97774	0.97702	0.97451	0.97892		2424.52	0.97451	0.97981	0.98613	0.98948	0.98181		20.26	105.486	29.9429	28.4	28.3429		149.182	-8.965	0.90997	152.051	-8.735	0.94552	154.155	-6.718	0.91583		175.853	-6.157	173.558	-8.96	170.781	-8.668		3.02302	34.5429	3.02302	22.5682	3.02302	11.255
2422.46	0.98564	0.97835	0.9873	0.97523	0.98845		2422.46	0.98067	0.97839	0.97761	0.97523	0.97868		2422.46	0.97523	0.97893	0.98605	0.98892	0.98162		20.28	104.629	27.7143	27.8857	35.0286		149.353	-8.961	0.90988	152.308	-8.736	0.94556	154.336	-6.714	0.91578		175.889	-6.154	173.909	-8.962	171.003	-8.667		3.02703	34.5406	3.02703	22.565	3.02703	11.2549
2420.4	0.98474	0.97771	0.98734	0.97526	0.98855		2420.4	0.98163	0.97939	0.97792	0.97526	0.97851		2420.4	0.97526	0.97832	0.98586	0.98851	0.98153		20.3	103.486	27.4857	24.9714	38.5714		149.432	-8.957	0.90974	152.358	-8.737	0.9456	154.417	-6.71	0.91567		176.075	-6.151	174.09	-8.965	171.064	-8.665		3.03103	34.5383	3.03103	22.5617	3.03103	11.2548
2418.33	0.98349	0.97707	0.98712	0.97491	0.98864		2418.33	0.98192	0.98015	0.97799	0.97491	0.97841		2418.33	0.97491	0.97762	0.98507	0.98781	0.98149		20.32	104.571	33.5429	29.8857	35.5429		149.537	-8.952	0.90964	152.542	-8.738	0.9456	154.509	-6.706	0.91557		176.294	-6.149	174.15	-8.967	171.224	-8.664		3.03504	34.5361	3.03504	22.5585	3.03504	11.2548
2416.27	0.98261	0.97676	0.98681	0.97485	0.98871		2416.27	0.98154	0.98064	0.97813	0.97485	0.97831		2416.27	0.97485	0.97701	0.98433	0.98701	0.98139		20.34	108.171	34.0571	39.6571	34.0571		149.829	-8.948	0.90959	152.583	-8.738	0.94554	154.862	-6.702	0.91556		176.613	-6.146	174.31	-8.971	171.29	-8.662		3.03904	34.5338	3.03904	22.5553	3.03904	11.2547
2414.21	0.98307	0.97705	0.98692	0.97524	0.98876		2414.21	0.98083	0.98087	0.97832	0.97524	0.97824		2414.21	0.97524	0.97702	0.9844	0.98684	0.98127		20.36	109.314	30.4	46.4571	37.2571		150.04	-8.945	0.90953	153.013	-8.738	0.94557	154.99	-6.699	0.91552		176.552	-6.143	174.43	-8.975	171.692	-8.659		3.04304	34.5315	3.04304	22.5522	3.04304	11.2547
2412.15	0.98412	0.97755	0.98711	0.97564	0.98879		2412.15	0.97997	0.98069	0.97842	0.97564	0.97821		2412.15	0.97564	0.97771	0.985	0.98712	0.98129		20.38	113.143	33.4286	40.9714	39.7143		150.189	-8.942	0.90942	153.062	-8.738	0.94563	155.149	-6.697	0.9154		176.768	-6.14	174.802	-8.98	171.709	-8.656		3.04705	34.5293	3.04705	22.549	3.04705	11.2546
2410.09	0.9848	0.97806	0.98696	0.97567	0.98879		2410.09	0.97938	0.98016	0.97824	0.97567	0.97814		2410.09	0.97567	0.97869	0.98559	0.9873	0.98136		20.4	111.257	36.8	32.7429	35.2571		150.189	-8.937	0.90932	153.284	-8.737	0.9456	155.162	-6.695	0.91532		176.92	-6.138	174.813	-8.984	171.937	-8.653		3.05105	34.5271	3.05105	22.5459	3.05105	11.2546
2408.03	0.9853	0.97893	0.98693	0.9755	0.98877		2408.03	0.9795	0.97958	0.97773	0.9755	0.97806		2408.03	0.9755	0.97961	0.9862	0.98762	0.98134		20.42	110.686	34.6286	31.1429	38		150.439	-8.932	0.9093	153.241	-8.737	0.94556	155.487	-6.691	0.91528		177.253	-6.137	175.05	-8.989	171.933	-8.651		3.05506	34.5249	3.05506	22.5428	3.05506	11.2545
2405.96	0.98604	0.9801	0.98739	0.97523	0.98872		2405.96	0.98	0.97945	0.97717	0.97523	0.97808		2405.96	0.97523	0.98028	0.9869	0.98855	0.98131		20.44	101.771	33.2	36.6857	36.1143		150.643	-8.928	0.90925	153.604	-8.735	0.94554	155.627	-6.688	0.91527		177.312	-6.135	175.021	-8.994	172.271	-8.649		3.05906	34.5227	3.05906	22.5397	3.05906	11.2545
2403.9	0.98678	0.9811	0.98776	0.97471	0.98864		2403.9	0.98033	0.97976	0.97686	0.97471	0.97813		2403.9	0.97471	0.98043	0.98719	0.98955	0.98129		20.46	102.171	34.8571	38.1143	33.4857		150.943	-8.924	0.90912	153.776	-8.734	0.94558	155.856	-6.686	0.91518		177.403	-6.133	175.432	-8.999	172.455	-8.646		3.06306	34.5205	3.06306	22.5366	3.06306	11.2544
2401.84	0.98717	0.98177	0.9875	0.97416	0.98855		2401.84	0.98027	0.97991	0.97692	0.97416	0.97814		2401.84	0.97416	0.97983	0.98672	0.98979	0.9813		20.48	104.114	35.4857	34.5143	29.4857		150.906	-8.919	0.90904	153.904	-8.734	0.94557	155.893	-6.683	0.91505		177.602	-6.131	175.533	-9.002	172.581	-8.644		3.06707	34.5183	3.06707	22.5335	3.06707	11.2543
2399.78	0.98734	0.98219	0.98685	0.9742	0.98843		2399.78	0.98009	0.97973	0.97728	0.9742	0.97817		2399.78	0.9742	0.9787	0.98583	0.98939	0.98127		20.5	115.943	34.4	31.7143	28.4		151.105	-8.914	0.90903	154.004	-8.733	0.9455	156.042	-6.68	0.91502		177.844	-6.13	175.704	-9.006	172.691	-8.643		3.07107	34.5161	3.07107	22.5304	3.07107	11.2543
2397.72	0.98746	0.98235	0.98624	0.97495	0.9883		2397.72	0.97985	0.97955	0.97774	0.97495	0.97818		2397.72	0.97495	0.97782	0.98506	0.9889	0.98109		20.52	110.457	37.5429	31.9429	26.6286		151.245	-8.91	0.909	154.139	-8.732	0.94549	156.335	-6.677	0.91502		178.086	-6.129	175.764	-9.009	172.788	-8.641		3.07508	34.5139	3.07508	22.5274	3.07508	11.2542
2395.66	0.98742	0.9821	0.98581	0.97579	0.98816		2395.66	0.97938	0.97953	0.97818	0.97579	0.97816		2395.66	0.97579	0.97772	0.98472	0.98854	0.98092		20.54	110.571	38.8571	33.5429	28.2857		151.544	-8.907	0.90888	154.491	-8.732	0.94553	156.508	-6.674	0.91498		178.045	-6.128	175.955	-9.012	173.153	-8.639		3.07908	34.5118	3.07908	22.5244	3.07908	11.2542
2393.59	0.98728	0.9815	0.98566	0.97619	0.98802		2393.59	0.97909	0.9794	0.97827	0.97619	0.97818		2393.59	0.97619	0.97807	0.98469	0.98832	0.98099		20.56	94.5714	35.8857	31.7714	28.9143		151.675	-8.904	0.90876	154.569	-8.731	0.94554	156.629	-6.671	0.91486		178.295	-6.127	176.248	-9.014	173.249	-8.638		3.08308	34.5096	3.08308	22.5214	3.08308	11.2541
2391.53	0.98716	0.98098	0.98596	0.97637	0.98788		2391.53	0.9791	0.97904	0.97772	0.97637	0.97816		2391.53	0.97637	0.97845	0.98468	0.9884	0.98112		20.58	102	33.3143	36.4571	30.5143		151.744	-8.9	0.90868	154.736	-8.731	0.9455	156.662	-6.667	0.91481		178.424	-6.127	176.347	-9.015	173.413	-8.637		3.08709	34.5075	3.08709	22.5184	3.08709	11.2541
2389.47	0.98697	0.98086	0.98658	0.97663	0.98774		2389.47	0.97885	0.97877	0.97696	0.97663	0.97803		2389.47	0.97663	0.97874	0.98462	0.98888	0.98107		20.6	99.0286	33.2571	38.5143	30.8		151.904	-8.897	0.9086	154.765	-8.731	0.94545	156.992	-6.663	0.91481		178.771	-6.126	176.515	-9.017	173.457	-8.636		3.09109	34.5053	3.09109	22.5155	3.09109	11.254
2387.41	0.98659	0.98103	0.98707	0.97665	0.98761		2387.41	0.97822	0.97887	0.97678	0.97665	0.97772		2387.41	0.97665	0.97889	0.98457	0.98932	0.98083		20.62	104.971	34.4571	39.7714	36.3429		152.092	-8.895	0.90844	155.115	-8.73	0.94549	157.125	-6.659	0.9148		178.777	-6.125	176.535	-9.02	173.724	-8.635		3.0951	34.5032	3.0951	22.5125	3.0951	11.254
2385.35	0.98602	0.98112	0.98701	0.97633	0.9875		2385.35	0.97766	0.97932	0.97749	0.97633	0.97731		2385.35	0.97633	0.97873	0.98439	0.98916	0.98047		20.64	99.5429	38.1714	36.8	35.2		152.406	-8.892	0.9083	155.236	-8.73	0.94552	157.365	-6.655	0.91469		178.941	-6.125	176.95	-9.021	173.901	-8.635		3.0991	34.5011	3.0991	22.5096	3.0991	11.2539
2383.29	0.98521	0.98069	0.98632	0.97619	0.98741		2383.29	0.97748	0.97985	0.97862	0.97619	0.97691		2383.29	0.97619	0.97827	0.98406	0.98839	0.98007		20.66	105.371	36.7429	34.2857	36.0571		152.381	-8.889	0.90824	155.459	-8.731	0.94545	157.351	-6.651	0.91456		179.071	-6.125	177.027	-9.023	174.149	-8.635		3.1031	34.499	3.1031	22.5067	3.1031	11.2539
2381.22	0.98435	0.97961	0.98527	0.97664	0.98735		2381.22	0.97789	0.98032	0.97945	0.97664	0.97656		2381.22	0.97664	0.97793	0.98386	0.98747	0.97966		20.68	100.571	36.0571	34.8	34.6857		152.63	-8.886	0.90821	155.465	-8.731	0.94539	157.556	-6.645	0.91452		179.366	-6.125	177.227	-9.026	174.177	-8.635		3.10711	34.4969	3.10711	22.5038	3.10711	11.2538
2379.16	0.98376	0.97808	0.98417	0.97747	0.9873		2379.16	0.97879	0.98084	0.97966	0.97747	0.97615		2379.16	0.97747	0.97795	0.98392	0.98661	0.97912		20.7	104.514	32.0571	34	36.9714		152.642	-8.883	0.9081	155.685	-8.731	0.94541	157.822	-6.639	0.91449		179.56	-6.125	177.22	-9.03	174.315	-8.634		3.11111	34.4948	3.11111	22.5009	3.11111	11.2538
2377.1	0.98348	0.97658	0.9833	0.97837	0.98728		2377.1	0.97988	0.98131	0.97936	0.97837	0.97558		2377.1	0.97837	0.97817	0.98418	0.98582	0.97838		20.72	117.943	34.6857	34.2857	34.8		153.064	-8.879	0.90802	155.941	-8.732	0.94547	158.019	-6.634	0.91441		179.579	-6.124	177.52	-9.032	174.55	-8.634		3.11512	34.4928	3.11512	22.498	3.11512	11.2538
2375.04	0.98335	0.97546	0.98302	0.97921	0.98729		2375.04	0.98089	0.98143	0.97865	0.97921	0.97499		2375.04	0.97921	0.9785	0.98445	0.98541	0.9776		20.74	121.486	33.0286	33.4857	33.4286		153.177	-8.875	0.90798	156.116	-8.732	0.94547	158.095	-6.628	0.9143		179.781	-6.124	177.748	-9.035	174.798	-8.634		3.11912	34.4907	3.11912	22.4952	3.11912	11.2537
2372.98	0.98309	0.97446	0.98296	0.98007	0.98732		2372.98	0.98175	0.98111	0.97753	0.98007	0.97459		2372.98	0.98007	0.97897	0.98439	0.98551	0.97712		20.76	110.514	28.5714	33.0857	31.5429		153.273	-8.87	0.90795	156.212	-8.734	0.94543	158.182	-6.621	0.91426		179.946	-6.124	177.889	-9.039	174.924	-8.635		3.12312	34.4886	3.12312	22.4923	3.12312	11.2537
2370.92	0.98248	0.97353	0.98241	0.98097	0.98736		2370.92	0.98235	0.98074	0.97626	0.98097	0.97438		2370.92	0.98097	0.97945	0.98414	0.98579	0.97695		20.78	107.029	29.3143	28.9143	35.4857		153.387	-8.865	0.90781	156.293	-8.735	0.94543	158.486	-6.614	0.91426		180.266	-6.123	177.975	-9.042	174.986	-8.634		3.12713	34.4866	3.12713	22.4895	3.12713	11.2536
2368.85	0.98175	0.97269	0.98125	0.98172	0.98743		2368.85	0.9824	0.9806	0.97554	0.98172	0.97428		2368.85	0.98172	0.9797	0.98418	0.98588	0.97686		20.8	109.486	34.7429	28	34		153.558	-8.861	0.90769	156.57	-8.736	0.9455	158.666	-6.607	0.91424		180.273	-6.122	178.052	-9.045	175.151	-8.634		3.13113	34.4845	3.13113	22.4867	3.13113	11.2536
2366.79	0.98103	0.97161	0.97977	0.98233	0.9875		2366.79	0.98203	0.98057	0.97561	0.98233	0.97422		2366.79	0.98233	0.97929	0.9845	0.98548	0.97672		20.82	111.029	42.5143	29.7714	34.6286		153.917	-8.856	0.90763	156.766	-8.738	0.9455	158.848	-6.599	0.91413		180.456	-6.122	178.416	-9.048	175.398	-8.635		3.13514	34.4825	3.13514	22.4839	3.13514	11.2535
2364.73	0.98068	0.97054	0.97822	0.98291	0.98757		2364.73	0.98196	0.98076	0.97598	0.98291	0.97413		2364.73	0.98291	0.97847	0.98496	0.98494	0.97654		20.84	111.543	41.4857	29.7143	31.7714		153.95	-8.852	0.90759	156.953	-8.74	0.94545	158.845	-6.592	0.91406		180.561	-6.123	178.552	-9.051	175.69	-8.636		3.13914	34.4805	3.13914	22.4812	3.13914	11.2535
2362.67	0.98124	0.97031	0.97708	0.98356	0.98765		2362.67	0.98233	0.98144	0.97663	0.98356	0.97392		2362.67	0.98356	0.97836	0.98551	0.98487	0.97637		20.86	117.543	38.3429	33.3714	31.4857		154.141	-8.848	0.90749	156.959	-8.742	0.94544	159.103	-6.583	0.91404		180.851	-6.124	178.702	-9.055	175.643	-8.637		3.14314	34.4785	3.14314	22.4784	3.14314	11.2534
2360.61	0.98263	0.9714	0.97715	0.98419	0.98772		2360.61	0.98262	0.98239	0.97776	0.98419	0.97372		2360.61	0.98419	0.9794	0.98615	0.98542	0.97628		20.88	122.914	36.8571	36.2286	32.7429		154.122	-8.844	0.90738	157.209	-8.743	0.94549	159.329	-6.576	0.914		181.016	-6.124	178.736	-9.058	175.882	-8.638		3.14715	34.4765	3.14715	22.4757	3.14715	11.2534
2358.55	0.9842	0.97326	0.97867	0.98438	0.98778		2358.55	0.98275	0.98307	0.97891	0.98438	0.97368		2358.55	0.98438	0.98097	0.98654	0.98643	0.97626		20.9	117.771	37.6571	34.4	38.9714		154.547	-8.84	0.90735	157.394	-8.745	0.94551	159.534	-6.569	0.91392		181.062	-6.124	179.041	-9.061	175.967	-8.64		3.15115	34.4745	3.15115	22.473	3.15115	11.2533
2356.48	0.98539	0.97487	0.98093	0.98403	0.98783		2356.48	0.98303	0.98329	0.97945	0.98403	0.97366		2356.48	0.98403	0.98242	0.9862	0.98755	0.97624		20.92	102.8	33.2571	32	38.0571		154.65	-8.835	0.90732	157.679	-8.747	0.94545	159.573	-6.562	0.91381		181.246	-6.125	179.208	-9.064	176.344	-8.644		3.15516	34.4725	3.15516	22.4703	3.15516	11.2533
2354.42	0.98608	0.97608	0.9831	0.98343	0.98786		2354.42	0.98351	0.98318	0.97935	0.98343	0.97352		2354.42	0.98343	0.98339	0.98562	0.98832	0.97615		20.94	102.171	30.8	36.3429	34.8571		154.835	-8.832	0.90725	157.671	-8.75	0.9454	159.698	-6.554	0.9138		181.451	-6.127	179.44	-9.068	176.409	-8.646		3.15916	34.4705	3.15916	22.4676	3.15916	11.2533
2352.36	0.98632	0.97683	0.98469	0.98265	0.98787		2352.36	0.98384	0.98285	0.97901	0.98265	0.97355		2352.36	0.98265	0.98364	0.98553	0.98838	0.97618		20.96	114.4	32.7429	39.3143	28.6286		154.869	-8.829	0.90714	157.834	-8.751	0.94543	160.004	-6.545	0.91378		181.774	-6.127	179.46	-9.071	176.522	-8.65		3.16316	34.4686	3.16316	22.4649	3.16316	11.2532
2350.3	0.98618	0.97679	0.98512	0.98209	0.98786		2350.3	0.98378	0.9825	0.97879	0.98209	0.97392		2350.3	0.98209	0.98291	0.98571	0.98769	0.97644		20.98	118.114	40.4	33.0857	31.2		155.051	-8.825	0.90707	158.039	-8.752	0.94546	160.176	-6.538	0.91376		181.735	-6.127	179.615	-9.073	176.632	-8.654		3.16717	34.4666	3.16717	22.4622	3.16717	11.2532
2348.24	0.98585	0.97625	0.98423	0.98234	0.98783		2348.24	0.98378	0.98248	0.97854	0.98234	0.97444		2348.24	0.98234	0.98159	0.98582	0.98667	0.97679		21	108.971	37.2	31.0286	31.2		155.328	-8.822	0.90703	158.32	-8.754	0.9454	160.336	-6.531	0.91367		181.955	-6.127	179.887	-9.076	176.881	-8.659		3.17117	34.4646	3.17117	22.4596	3.17117	11.2531
2346.18	0.98544	0.9756	0.98278	0.98341	0.98779		2346.18	0.98398	0.98265	0.97816	0.98341	0.97485		2346.18	0.98341	0.98067	0.98574	0.98592	0.9771		21.02	110.914	36.5143	31.3143	32.5143		155.501	-8.819	0.90697	158.435	-8.756	0.94537	160.352	-6.523	0.9136		182.041	-6.128	180.097	-9.079	177.17	-8.663		3.17518	34.4627	3.17518	22.457	3.17518	11.2531
2344.11	0.98507	0.97509	0.98164	0.98475	0.98772		2344.11	0.98394	0.9828	0.97789	0.98475	0.97497		2344.11	0.98475	0.98046	0.98557	0.98571	0.97729		21.04	110.857	33.4857	32.2286	30.4		155.619	-8.817	0.90685	158.465	-8.756	0.9454	160.64	-6.515	0.91362		182.4	-6.13	180.199	-9.083	177.164	-8.667		3.17918	34.4608	3.17918	22.4544	3.17918	11.2531
2342.05	0.98481	0.97486	0.98104	0.98561	0.98764		2342.05	0.9837	0.98286	0.97781	0.98561	0.97493		2342.05	0.98561	0.98066	0.98549	0.98593	0.97734		21.06	113.829	42.5714	32.7429	31.6		155.678	-8.814	0.90678	158.702	-8.757	0.94546	160.808	-6.509	0.91356		182.48	-6.131	180.281	-9.086	177.392	-8.672		3.18318	34.4588	3.18318	22.4518	3.18318	11.253
2339.99	0.98456	0.97479	0.98084	0.98552	0.98754		2339.99	0.98365	0.98268	0.97789	0.98552	0.97486		2339.99	0.98552	0.98091	0.98552	0.98646	0.97738		21.08	111.657	38.1714	37.7143	32.1714		155.944	-8.811	0.90676	158.921	-8.759	0.94546	161.052	-6.502	0.91348		182.565	-6.132	180.505	-9.088	177.409	-8.677		3.18719	34.4569	3.18719	22.4492	3.18719	11.253
2337.93	0.98425	0.97459	0.98076	0.98437	0.98744		2337.93	0.98368	0.98227	0.97815	0.98437	0.97479		2337.93	0.98437	0.981	0.98573	0.98717	0.9774		21.1	120.914	36.2857	40.5714	34.0571		156.139	-8.808	0.9067	159.206	-8.761	0.9454	161.067	-6.495	0.9134		182.713	-6.134	180.7	-9.09	177.837	-8.681		3.19119	34.455	3.19119	22.4466	3.19119	11.253
2335.87	0.98389	0.97407	0.98057	0.9827	0.98733		2335.87	0.98341	0.98199	0.97866	0.9827	0.97478		2335.87	0.9827	0.98087	0.98622	0.98773	0.97735		21.12	117.314	34.0571	39.3143	40.8		156.361	-8.806	0.90658	159.153	-8.762	0.94541	161.22	-6.488	0.91339		182.973	-6.137	180.966	-9.094	177.883	-8.686		3.1952	34.4531	3.1952	22.4441	3.1952	11.2529
2333.81	0.98349	0.97335	0.98015	0.98149	0.98723		2333.81	0.98284	0.98223	0.97933	0.98149	0.97483		2333.81	0.98149	0.9804	0.98672	0.98789	0.97733		21.14	121.371	42.5143	39.3143	45.3143		156.345	-8.803	0.9065	159.385	-8.764	0.94546	161.504	-6.482	0.91339		183.233	-6.139	180.942	-9.096	178.071	-8.69		3.1992	34.4512	3.1992	22.4415	3.1992	11.2529
2331.74	0.98297	0.97259	0.97983	0.98125	0.98712		2331.74	0.98229	0.9829	0.97957	0.98125	0.97484		2331.74	0.98125	0.97968	0.98702	0.98766	0.97734		21.16	120.4	36.5714	40.9143	42		156.572	-8.799	0.90647	159.523	-8.766	0.94546	161.69	-6.477	0.91333		183.191	-6.141	181.16	-9.098	178.129	-8.696		3.2032	34.4493	3.2032	22.439	3.2032	11.2528
2329.68	0.9825	0.97187	0.98003	0.98154	0.98702		2329.68	0.9818	0.98354	0.97891	0.98154	0.97473		2329.68	0.98154	0.97921	0.98723	0.98725	0.97726		21.18	130.686	35.2	35.8286	36		156.76	-8.796	0.90642	159.852	-8.768	0.94541	161.798	-6.472	0.91321		183.444	-6.143	181.346	-9.1	178.352	-8.701		3.20721	34.4475	3.20721	22.4365	3.20721	11.2528
2327.62	0.98269	0.97156	0.98083	0.98192	0.98692		2327.62	0.98132	0.98401	0.97783	0.98192	0.97448		2327.62	0.98192	0.97934	0.98747	0.98713	0.97714		21.2	122.114	35.4857	33.5429	36.4		157.075	-8.793	0.90627	159.883	-8.77	0.94543	161.864	-6.467	0.91319		183.556	-6.145	181.653	-9.104	178.623	-8.705		3.21121	34.4456	3.21121	22.434	3.21121	11.2528
2325.56	0.98358	0.97186	0.98194	0.98234	0.98684		2325.56	0.98121	0.98404	0.9769	0.98234	0.97432		2325.56	0.98234	0.97979	0.98757	0.98731	0.97732		21.22	118.914	35.0286	30.8571	39.4286		157.108	-8.79	0.90618	160.048	-8.771	0.9455	162.137	-6.463	0.91319		183.922	-6.147	181.657	-9.108	178.745	-8.71		3.21522	34.4437	3.21522	22.4315	3.21522	11.2527
2323.5	0.98442	0.97246	0.9828	0.9826	0.98677		2323.5	0.98149	0.983	0.97615	0.9826	0.9745		2323.5	0.9826	0.97993	0.98723	0.98753	0.97791		21.24	108.229	38.8571	30.1714	37.8286		157.228	-8.786	0.90615	160.149	-8.773	0.94553	162.314	-6.459	0.91312		183.937	-6.148	181.802	-9.113	178.87	-8.714		3.21922	34.4419	3.21922	22.429	3.21922	11.2527
2321.44	0.98462	0.97298	0.98311	0.98267	0.98671		2321.44	0.98175	0.98117	0.97561	0.98267	0.97496		2321.44	0.98267	0.97954	0.98648	0.9876	0.9786		21.26	113.257	40.8571	30.2857	29.4857		157.374	-8.783	0.90611	160.436	-8.776	0.94549	162.555	-6.456	0.91303		184.082	-6.149	181.957	-9.12	178.914	-8.718		3.22322	34.44	3.22322	22.4266	3.22322	11.2527
2319.37	0.98426	0.97343	0.98317	0.98278	0.98667		2319.37	0.98184	0.97947	0.9755	0.98278	0.97542		2319.37	0.98278	0.97872	0.98549	0.98736	0.97906		21.28	132.171	37.0286	36.2286	32.8		157.665	-8.781	0.90599	160.66	-8.777	0.94546	162.557	-6.452	0.91293		184.229	-6.151	182.248	-9.127	179.288	-8.722		3.22723	34.4382	3.22723	22.4241	3.22723	11.2526
2317.31	0.98375	0.97407	0.98319	0.98307	0.98665		2317.31	0.98167	0.97847	0.97578	0.98307	0.97571		2317.31	0.98307	0.97763	0.98448	0.98694	0.97931		21.3	148.4	32.6857	37.4857	44.4		157.884	-8.778	0.90588	160.652	-8.779	0.9455	162.753	-6.448	0.91293		184.507	-6.153	182.403	-9.134	179.412	-8.725		3.23123	34.4364	3.23123	22.4217	3.23123	11.2526
2315.25	0.98351	0.97494	0.98313	0.98341	0.98664		2315.25	0.9813	0.97838	0.976	0.98341	0.97581		2315.25	0.98341	0.97675	0.98386	0.98667	0.97942		21.32	145.6	37.2	32.2286	47.9429		157.878	-8.774	0.90584	160.851	-8.781	0.94551	162.982	-6.444	0.91292		184.706	-6.155	182.444	-9.141	179.607	-8.728		3.23524	34.4346	3.23524	22.4193	3.23524	11.2526
2313.19	0.98382	0.97585	0.98299	0.98357	0.98664		2313.19	0.98091	0.97912	0.97614	0.98357	0.97573		2313.19	0.98357	0.97664	0.9838	0.98666	0.97941		21.34	121.029	41.6571	31.4857	37.8857		158.107	-8.771	0.90583	160.976	-8.784	0.94544	163.213	-6.44	0.91288		184.714	-6.158	182.62	-9.148	179.606	-8.73		3.23924	34.4327	3.23924	22.4169	3.23924	11.2525
2311.13	0.98484	0.97679	0.98283	0.98362	0.98667		2311.13	0.98052	0.98039	0.97666	0.98362	0.97559		2311.13	0.98362	0.97723	0.98393	0.98679	0.97937		21.36	112.343	40.8571	32.6286	34.5714		158.177	-8.768	0.90571	161.354	-8.786	0.94537	163.285	-6.437	0.91278		184.951	-6.161	182.83	-9.154	179.871	-8.731		3.24324	34.4309	3.24324	22.4145	3.24324	11.2525
2309.07	0.98611	0.97763	0.98271	0.98355	0.98671		2309.07	0.98028	0.98165	0.97741	0.98355	0.97559		2309.07	0.98355	0.97769	0.98392	0.98678	0.97943		21.38	118.914	40.9143	35.2571	38.9143		158.585	-8.764	0.90558	161.372	-8.787	0.94539	163.371	-6.431	0.91277		185.061	-6.164	183.132	-9.16	180.09	-8.733		3.24725	34.4291	3.24725	22.4121	3.24725	11.2525
2307	0.98681	0.97799	0.98265	0.98333	0.98676		2307	0.98035	0.98235	0.97787	0.98333	0.97573		2307	0.98333	0.97732	0.98376	0.98649	0.97951		21.4	129.657	37.8286	32.3429	41.7143		158.593	-8.761	0.90553	161.562	-8.788	0.94541	163.625	-6.425	0.91275		185.436	-6.167	183.092	-9.165	180.297	-8.734		3.25125	34.4273	3.25125	22.4098	3.25125	11.2524
2304.94	0.98664	0.97777	0.98273	0.98319	0.98683		2304.94	0.98061	0.98244	0.97798	0.98319	0.97593		2304.94	0.98319	0.97627	0.98353	0.98599	0.97954		21.42	118.4	34.9143	32.8571	31.3714		158.799	-8.757	0.90553	161.58	-8.79	0.94538	163.832	-6.42	0.91271		185.429	-6.169	183.336	-9.169	180.357	-8.735		3.25526	34.4256	3.25526	22.4074	3.25526	11.2524
2302.88	0.98599	0.97736	0.9831	0.98319	0.98691		2302.88	0.98073	0.98212	0.97792	0.98319	0.97629		2302.88	0.98319	0.97512	0.98324	0.9855	0.97966		21.44	118.914	39.3714	29.6571	28.2286		158.834	-8.753	0.90544	161.962	-8.791	0.94533	164.04	-6.415	0.91262		185.636	-6.172	183.423	-9.174	180.467	-8.736		3.25926	34.4238	3.25926	22.4051	3.25926	11.2524
2300.82	0.9854	0.97743	0.98361	0.98336	0.98701		2300.82	0.98059	0.98174	0.97775	0.98336	0.97687		2300.82	0.98336	0.97414	0.98314	0.98515	0.98003		21.46	124.114	42.2857	33.8286	28.9714		159.156	-8.749	0.90529	162.132	-8.791	0.94536	164.039	-6.41	0.91256		185.72	-6.175	183.775	-9.178	180.736	-8.737		3.26326	34.422	3.26326	22.4028	3.26326	11.2523
2298.76	0.98498	0.97824	0.98405	0.98366	0.98712		2298.76	0.98056	0.98161	0.97743	0.98366	0.97746		2298.76	0.98366	0.97345	0.98329	0.98508	0.98043		21.48	124.914	36.8571	30	35.7714		159.357	-8.745	0.90523	162.178	-8.791	0.94541	164.27	-6.404	0.91255		186.027	-6.178	183.852	-9.181	180.923	-8.739		3.26727	34.4203	3.26727	22.4005	3.26727	11.2523
2296.7	0.98472	0.97927	0.98448	0.98386	0.98724		2296.7	0.9808	0.98163	0.97715	0.98386	0.97807		2296.7	0.98386	0.97319	0.98342	0.98528	0.98077		21.5	122.343	28.8	31.8286	36.6286		159.436	-8.741	0.9052	162.327	-8.793	0.94539	164.476	-6.399	0.91254		186.182	-6.18	183.969	-9.183	181.109	-8.743		3.27127	34.4185	3.27127	22.3982	3.27127	11.2523
2294.63	0.98455	0.97985	0.98478	0.98376	0.98736		2294.63	0.98106	0.98168	0.97714	0.98376	0.97886		2294.63	0.98376	0.97321	0.98334	0.98523	0.9813		21.52	120.229	35.7714	28.6857	39.3143		159.607	-8.737	0.90511	162.479	-8.795	0.94534	164.722	-6.394	0.91247		186.255	-6.183	184.094	-9.185	181.119	-8.745		3.27528	34.4168	3.27528	22.3959	3.27528	11.2523
2292.57	0.98404	0.97986	0.98471	0.98325	0.98749		2292.57	0.98151	0.98173	0.97735	0.98325	0.97959		2292.57	0.98325	0.97309	0.98299	0.98461	0.98192		21.54	125.943	44.1143	32.8	43.0857		159.656	-8.734	0.90496	162.834	-8.796	0.94534	164.736	-6.389	0.9124		186.415	-6.187	184.348	-9.188	181.35	-8.748		3.27928	34.4151	3.27928	22.3937	3.27928	11.2522
2290.51	0.98322	0.97957	0.98457	0.98237	0.98762		2290.51	0.98216	0.98174	0.9778	0.98237	0.97981		2290.51	0.98237	0.97272	0.98263	0.98411	0.98212		21.56	134.171	43.2	35.0857	43.8857		160.055	-8.732	0.90486	162.847	-8.796	0.94538	164.883	-6.384	0.91238		186.618	-6.191	184.61	-9.19	181.523	-8.751		3.28328	34.4133	3.28328	22.3914	3.28328	11.2522
2288.45	0.98267	0.97903	0.98481	0.98133	0.98776		2288.45	0.98254	0.98194	0.97869	0.98133	0.97953		2288.45	0.98133	0.97238	0.98251	0.98444	0.98195		21.58	137.2	43.5429	38.3429	39.7143		160.132	-8.729	0.90482	163.054	-8.797	0.94538	165.144	-6.379	0.91235		186.93	-6.195	184.603	-9.191	181.846	-8.755		3.28729	34.4116	3.28729	22.3892	3.28729	11.2522
2286.39	0.98287	0.97831	0.98545	0.98056	0.98789		2286.39	0.9825	0.98247	0.97969	0.98056	0.979		2286.39	0.98056	0.97234	0.98267	0.98533	0.98167		21.6	116.514	45.7714	36.3429	32		160.315	-8.727	0.90473	163.065	-8.799	0.94531	165.338	-6.374	0.91226		186.89	-6.199	184.854	-9.193	181.828	-8.757		3.29129	34.4099	3.29129	22.3869	3.29129	11.2521
2284.33	0.98403	0.97802	0.98643	0.98046	0.98801		2284.33	0.98211	0.98312	0.98019	0.98046	0.97842		2284.33	0.98046	0.97247	0.98312	0.98618	0.98133		21.62	114.343	44.1714	36.1714	33.2		160.322	-8.726	0.9046	163.51	-8.8	0.94532	165.497	-6.369	0.91217		187.127	-6.203	184.876	-9.194	182.018	-8.759		3.2953	34.4082	3.2953	22.3847	3.2953	11.2521
2282.26	0.98582	0.97864	0.98762	0.98092	0.98813		2282.26	0.98154	0.98367	0.98025	0.98092	0.97797		2282.26	0.98092	0.9727	0.98384	0.98689	0.981		21.64	119.086	41.5429	39.5429	40		160.634	-8.723	0.90452	163.562	-8.801	0.94537	165.518	-6.364	0.91213		187.201	-6.207	185.317	-9.196	182.132	-8.761		3.2993	34.4065	3.2993	22.3825	3.2993	11.2521
2280.2	0.9877	0.97959	0.98869	0.98175	0.98824		2280.2	0.9812	0.98425	0.98029	0.98175	0.97757		2280.2	0.98175	0.97314	0.98463	0.98753	0.98062		21.66	123.829	44.1714	34.5143	40.2286		160.833	-8.722	0.90452	163.728	-8.803	0.94538	165.787	-6.359	0.91213		187.566	-6.211	185.33	-9.197	182.431	-8.764		3.3033	34.4048	3.3033	22.3803	3.3033	11.2521
2278.14	0.98928	0.98013	0.98906	0.98297	0.98834		2278.14	0.98129	0.98505	0.9803	0.98297	0.97714		2278.14	0.98297	0.97377	0.98523	0.98778	0.98025		21.68	121.771	41.7143	28	36.6286		160.976	-8.72	0.90447	163.775	-8.806	0.94533	165.969	-6.353	0.9121		187.659	-6.214	185.531	-9.198	182.606	-8.766		3.30731	34.4031	3.30731	22.3782	3.30731	11.252
2276.08	0.99009	0.98045	0.98847	0.98432	0.98843		2276.08	0.9816	0.98561	0.97999	0.98432	0.97683		2276.08	0.98432	0.97443	0.9852	0.98736	0.98005		21.7	121.943	42.0571	25.9429	33.4286		161.066	-8.718	0.90437	164.038	-8.808	0.94528	166.272	-6.348	0.91202		187.761	-6.217	185.555	-9.201	182.651	-8.767		3.31131	34.4015	3.31131	22.376	3.31131	11.252
2274.02	0.9897	0.98089	0.9874	0.98518	0.98852		2274.02	0.98207	0.98528	0.97951	0.98518	0.9767		2274.02	0.98518	0.97508	0.98466	0.98644	0.97995		21.72	130.4	35.3714	30.9714	34.6857		161.166	-8.716	0.90431	164.296	-8.811	0.94532	166.201	-6.344	0.91196		187.897	-6.221	185.879	-9.204	182.809	-8.771		3.31532	34.3998	3.31532	22.3739	3.31532	11.252
2271.96	0.98807	0.98103	0.98631	0.98528	0.98859		2271.96	0.98281	0.98436	0.97929	0.98528	0.97664		2271.96	0.98528	0.97572	0.98416	0.98541	0.97978		21.74	133.829	36.4571	34.4	34		161.499	-8.713	0.90428	164.35	-8.814	0.94534	166.427	-6.339	0.91195		188.132	-6.225	186.094	-9.206	182.958	-8.774		3.31932	34.3981	3.31932	22.3717	3.31932	11.252
2269.89	0.98577	0.98034	0.98522	0.98523	0.98865		2269.89	0.98351	0.98341	0.97914	0.98523	0.97655		2269.89	0.98523	0.97625	0.98368	0.98462	0.97953		21.76	135.943	35.8286	35.2571	37.0286		161.654	-8.711	0.90422	164.536	-8.817	0.9453	166.61	-6.334	0.91191		188.437	-6.228	186.137	-9.209	183.317	-8.778		3.32332	34.3965	3.32332	22.3696	3.32332	11.2519
2267.83	0.98383	0.97921	0.98443	0.98536	0.98871		2267.83	0.98354	0.98261	0.97893	0.98536	0.97647		2267.83	0.98536	0.97659	0.98313	0.9844	0.97935		21.78	127.657	41.2	32.5143	37.9429		161.806	-8.708	0.9041	164.56	-8.821	0.94521	166.873	-6.331	0.91183		188.399	-6.231	186.321	-9.213	183.297	-8.781		3.32733	34.3948	3.32733	22.3675	3.32733	11.2519
2265.77	0.98276	0.9787	0.98458	0.98545	0.98876		2265.77	0.98325	0.9823	0.97924	0.98545	0.97637		2265.77	0.98545	0.97681	0.98287	0.98502	0.97914		21.8	129.429	38.6857	29.8857	34		161.838	-8.705	0.904	164.991	-8.823	0.94523	166.965	-6.327	0.91173		188.631	-6.235	186.416	-9.217	183.541	-8.784		3.33133	34.3932	3.33133	22.3654	3.33133	11.2519
2263.71	0.98241	0.97921	0.98547	0.98551	0.9888		2263.71	0.98349	0.98279	0.98032	0.98551	0.97631		2263.71	0.98551	0.97694	0.98304	0.98629	0.97887		21.82	134.914	39.6571	32.9714	33.2571		162.081	-8.702	0.90398	165.047	-8.826	0.94527	167.059	-6.323	0.9117		188.707	-6.24	186.819	-9.22	183.547	-8.789		3.33534	34.3916	3.33534	22.3633	3.33534	11.2518
2261.65	0.98262	0.97984	0.9861	0.9854	0.98885		2261.65	0.98411	0.98396	0.9814	0.9854	0.97636		2261.65	0.9854	0.97668	0.98308	0.98741	0.97864		21.84	132.229	43.0286	35.1429	36.5714		162.273	-8.699	0.90394	165.25	-8.829	0.94527	167.27	-6.319	0.91171		189.126	-6.244	186.824	-9.223	183.947	-8.794		3.33934	34.39	3.33934	22.3612	3.33934	11.2518
2259.59	0.98315	0.97997	0.98604	0.98476	0.9889		2259.59	0.98461	0.98499	0.98172	0.98476	0.97649		2259.59	0.98476	0.9759	0.98252	0.98759	0.97853		21.86	120.229	39.8857	32.3429	38.5143		162.546	-8.697	0.90382	165.26	-8.832	0.94524	167.49	-6.315	0.91167		189.141	-6.247	187.04	-9.227	184.074	-8.799		3.34334	34.3883	3.34334	22.3591	3.34334	11.2518
2257.52	0.98352	0.97975	0.98551	0.98369	0.98895		2257.52	0.985	0.98523	0.98158	0.98369	0.9767		2257.52	0.98369	0.975	0.98173	0.98694	0.97859		21.88	109.429	40	30.1714	41.7714		162.533	-8.695	0.90372	165.57	-8.833	0.94524	167.703	-6.311	0.91159		189.279	-6.25	187.029	-9.231	184.163	-8.804		3.34735	34.3867	3.34735	22.3571	3.34735	11.2518
2255.46	0.98344	0.97931	0.98451	0.98278	0.989		2255.46	0.98556	0.98519	0.98153	0.98278	0.97694		2255.46	0.98278	0.97442	0.9815	0.98634	0.97875		21.9	118.4	44.9143	36.4	40.4571		162.731	-8.693	0.9037	165.747	-8.835	0.94528	167.711	-6.307	0.91155		189.391	-6.255	187.452	-9.234	184.285	-8.811		3.35135	34.3851	3.35135	22.355	3.35135	11.2517
2253.4	0.98353	0.97904	0.98345	0.98277	0.98905		2253.4	0.98611	0.98531	0.98138	0.98277	0.97725		2253.4	0.98277	0.97431	0.9823	0.98638	0.97913		21.92	125.943	51.8286	41.5429	39.5429		162.876	-8.691	0.90365	165.915	-8.838	0.94531	167.933	-6.302	0.91153		189.68	-6.259	187.575	-9.235	184.435	-8.818		3.35536	34.3835	3.35536	22.353	3.35536	11.2517
2251.34	0.98457	0.97963	0.98336	0.98371	0.9891		2251.34	0.98596	0.98517	0.98106	0.98371	0.97758		2251.34	0.98371	0.97468	0.98413	0.98708	0.97967		21.94	119.029	46.8	43.7714	38.4		163.178	-8.69	0.90353	166.002	-8.841	0.94526	168.13	-6.298	0.91149		189.905	-6.262	187.697	-9.238	184.777	-8.824		3.35936	34.382	3.35936	22.351	3.35936	11.2517
2249.28	0.9861	0.98152	0.98444	0.9852	0.98916		2249.28	0.98525	0.98451	0.98109	0.9852	0.97781		2249.28	0.9852	0.97528	0.98646	0.98818	0.98005		21.96	115.143	44.1143	39.4286	41.8286		163.298	-8.688	0.90341	166.097	-8.844	0.94523	168.391	-6.295	0.9114		189.899	-6.266	187.792	-9.24	184.815	-8.83		3.36336	34.3804	3.36336	22.349	3.36336	11.2517
2247.22	0.98709	0.984	0.98553	0.98687	0.9892		2247.22	0.98469	0.98364	0.98135	0.98687	0.97817		2247.22	0.98687	0.97558	0.98836	0.98889	0.9804		21.98	115.029	41.5429	33.6571	39.5429		163.388	-8.687	0.90341	166.456	-8.846	0.94525	168.438	-6.291	0.91135		190.118	-6.271	187.962	-9.242	185.024	-8.835		3.36737	34.3788	3.36737	22.347	3.36737	11.2517
2245.15	0.98715	0.98555	0.98578	0.98839	0.98924		2245.15	0.98408	0.98317	0.98146	0.98839	0.97856		2245.15	0.98839	0.97525	0.9891	0.98856	0.98086		22	126.4	38.0571	32.8	35.7714		163.54	-8.686	0.90343	166.574	-8.849	0.94526	168.56	-6.288	0.91134		190.25	-6.276	188.278	-9.244	185.02	-8.84		3.37137	34.3772	3.37137	22.345	3.37137	11.2516
2243.09	0.98687	0.9857	0.98566	0.98918	0.98927		2243.09	0.98316	0.98351	0.9819	0.98918	0.97852		2243.09	0.98918	0.97463	0.98872	0.98745	0.98099		22.02	131.2	31.6571	34	33.8857		163.739	-8.685	0.90337	166.727	-8.852	0.94523	168.78	-6.285	0.91132		190.621	-6.28	188.356	-9.246	185.404	-8.844		3.37538	34.3757	3.37538	22.343	3.37538	11.2516
2241.03	0.98696	0.98508	0.98563	0.98861	0.98929		2241.03	0.98226	0.98439	0.9828	0.98861	0.978		2241.03	0.98861	0.97407	0.98767	0.98621	0.98052		22.04	140.571	33.0286	33.2571	37.7143		164.054	-8.684	0.90329	166.759	-8.855	0.9452	169.018	-6.283	0.91126		190.599	-6.284	188.522	-9.248	185.531	-8.846		3.37938	34.3741	3.37938	22.3411	3.37938	11.2516
2238.97	0.98733	0.98411	0.98553	0.98724	0.98929		2238.97	0.98204	0.98564	0.98353	0.98724	0.97747		2238.97	0.98724	0.97369	0.98655	0.98558	0.97988		22.06	131.143	36.6286	25.4286	38.1714		164.032	-8.683	0.9033	167.073	-8.857	0.94523	169.219	-6.281	0.91118		190.814	-6.289	188.573	-9.251	185.725	-8.849		3.38338	34.3726	3.38338	22.3391	3.38338	11.2516
2236.91	0.9879	0.98332	0.98584	0.98639	0.98928		2236.91	0.98251	0.98722	0.9839	0.98639	0.97724		2236.91	0.98639	0.97395	0.98605	0.98618	0.97936		22.08	132.171	41.7143	32	35.8286		164.272	-8.682	0.90332	167.237	-8.86	0.94525	169.226	-6.278	0.91116		190.89	-6.293	188.938	-9.253	185.787	-8.851		3.38739	34.371	3.38739	22.3372	3.38739	11.2515
2234.85	0.98874	0.98348	0.98732	0.98631	0.98924		2234.85	0.98282	0.98855	0.9847	0.98631	0.97737		2234.85	0.98631	0.97505	0.98629	0.98784	0.97907		22.1	137.371	40.5714	39.3143	32.7429		164.287	-8.682	0.90323	167.476	-8.863	0.94521	169.426	-6.274	0.91116		191.203	-6.297	189.028	-9.255	185.943	-8.852		3.39139	34.3695	3.39139	22.3352	3.39139	11.2515
2232.78	0.98935	0.98421	0.98931	0.98647	0.9892		2232.78	0.98292	0.98898	0.98606	0.98647	0.97771		2232.78	0.98647	0.97629	0.98675	0.98939	0.97904		22.12	151.543	39.2571	42.9143	38.2286		164.71	-8.681	0.90311	167.467	-8.867	0.94517	169.628	-6.271	0.9111		191.372	-6.3	189.258	-9.259	186.22	-8.852		3.3954	34.368	3.3954	22.3333	3.3954	11.2515
2230.72	0.98934	0.98455	0.99062	0.98661	0.98913		2230.72	0.98327	0.9882	0.98643	0.98661	0.97789		2230.72	0.98661	0.97714	0.98695	0.98994	0.97904		22.14	146.457	43.0286	37.4857	39.7714		164.803	-8.679	0.90306	167.644	-8.869	0.94518	169.94	-6.268	0.91102		191.423	-6.303	189.277	-9.263	186.38	-8.853		3.3994	34.3665	3.3994	22.3314	3.3994	11.2515
2228.66	0.98877	0.98465	0.99119	0.98699	0.98905		2228.66	0.98331	0.98632	0.9853	0.98699	0.97783		2228.66	0.98699	0.97807	0.98684	0.99	0.97914		22.16	139.6	45.2	35.3143	41.7143		164.915	-8.678	0.90302	167.923	-8.872	0.94523	169.915	-6.265	0.91097		191.571	-6.308	189.503	-9.266	186.52	-8.854		3.4034	34.3649	3.4034	22.3295	3.4034	11.2515
2226.6	0.98819	0.985	0.99155	0.98709	0.98897		2226.6	0.98324	0.98414	0.98396	0.98709	0.97768		2226.6	0.98709	0.97897	0.98677	0.98995	0.97953		22.18	141.314	38.5714	39.9429	41.1429		165.012	-8.677	0.90291	168.146	-8.875	0.94521	170.079	-6.262	0.91097		191.757	-6.311	189.748	-9.269	186.577	-8.853		3.40741	34.3634	3.40741	22.3276	3.40741	11.2514
2224.54	0.98837	0.98523	0.99158	0.98592	0.98888		2224.54	0.98386	0.98233	0.9827	0.98592	0.97765		2224.54	0.98592	0.97901	0.98707	0.98928	0.98011		22.2	150.457	32.8571	42	37.4286		165.23	-8.676	0.9028	168.211	-8.878	0.94518	170.282	-6.259	0.91096		192.09	-6.315	189.912	-9.272	186.834	-8.853		3.41141	34.3619	3.41141	22.3258	3.41141	11.2514
2222.48	0.98902	0.98483	0.99063	0.98464	0.98879		2222.48	0.98469	0.98152	0.98139	0.98464	0.97786		2222.48	0.98464	0.97829	0.98753	0.98844	0.98062		22.22	143.486	41.2	39.9429	45.0857		165.525	-8.676	0.90273	168.278	-8.881	0.94518	170.542	-6.258	0.91088		192.072	-6.319	190.011	-9.275	187.041	-8.853		3.41542	34.3605	3.41542	22.3239	3.41542	11.2514
2220.41	0.98903	0.98378	0.98884	0.98483	0.98872		2220.41	0.985	0.98249	0.98106	0.98483	0.97786		2220.41	0.98483	0.97745	0.98742	0.98809	0.98064		22.24	130.686	48.0571	31.9429	52.0571		165.56	-8.676	0.9027	168.548	-8.884	0.94524	170.68	-6.256	0.9108		192.309	-6.324	190.086	-9.277	187.269	-8.855		3.41942	34.359	3.41942	22.322	3.41942	11.2514
2218.35	0.98831	0.98231	0.9872	0.98619	0.98866		2218.35	0.98463	0.98497	0.98246	0.98619	0.97751		2218.35	0.98619	0.97641	0.98626	0.98763	0.98023		22.26	126.286	49.7714	32.0571	44.5143		165.75	-8.678	0.90261	168.753	-8.889	0.94523	170.732	-6.253	0.9108		192.36	-6.329	190.401	-9.279	187.251	-8.856		3.42342	34.3575	3.42342	22.3202	3.42342	11.2514
2216.29	0.98783	0.9805	0.98647	0.98793	0.98862		2216.29	0.98393	0.98773	0.9846	0.98793	0.97734		2216.29	0.98793	0.97495	0.98458	0.98676	0.98004		22.28	145.543	39.8286	35.6571	31.3714		165.778	-8.68	0.90248	168.942	-8.895	0.94515	170.934	-6.249	0.91081		192.726	-6.333	190.571	-9.281	187.472	-8.856		3.42743	34.356	3.42743	22.3184	3.42743	11.2514
2214.23	0.98818	0.97894	0.98696	0.98919	0.98861		2214.23	0.98311	0.98975	0.9858	0.98919	0.9777		2214.23	0.98919	0.97379	0.98328	0.98635	0.98037		22.3	146.629	42.9714	37.4286	32.8571		166.189	-8.683	0.90242	168.941	-8.899	0.9451	171.157	-6.246	0.91076		192.83	-6.337	190.725	-9.284	187.673	-8.856		3.43143	34.3545	3.43143	22.3165	3.43143	11.2513
2212.17	0.9888	0.97868	0.98805	0.9892	0.98863		2212.17	0.98137	0.99073	0.98582	0.9892	0.97808		2212.17	0.9892	0.97319	0.98282	0.98664	0.9809		22.32	136.8	46.0571	37.9429	35.1429		166.258	-8.685	0.90242	169.17	-8.905	0.94511	171.42	-6.242	0.91067		192.93	-6.342	190.739	-9.287	187.949	-8.857		3.43544	34.3531	3.43544	22.3147	3.43544	11.2513
2210.11	0.98891	0.97973	0.98853	0.98841	0.98868		2210.11	0.97923	0.99085	0.98534	0.98841	0.97802		2210.11	0.98841	0.97215	0.98328	0.98684	0.98129		22.34	135.029	44.7429	35.5429	30.7429		166.47	-8.689	0.90236	169.379	-8.91	0.94512	171.379	-6.238	0.91066		193.08	-6.347	191.003	-9.289	187.996	-8.857		3.43944	34.3516	3.43944	22.3129	3.43944	11.2513
2208.04	0.98857	0.98109	0.98809	0.98763	0.98876		2208.04	0.97824	0.99047	0.98442	0.98763	0.97776		2208.04	0.98763	0.9707	0.98415	0.9865	0.98153		22.36	145.371	29.6571	39.3143	33.1429		166.494	-8.692	0.90228	169.648	-8.916	0.94505	171.581	-6.234	0.91067		193.289	-6.352	191.2	-9.293	188.123	-8.857		3.44344	34.3502	3.44344	22.3111	3.44344	11.2513
2205.98	0.98815	0.98245	0.98755	0.98737	0.98888		2205.98	0.97816	0.99003	0.98345	0.98737	0.97749		2205.98	0.98737	0.97004	0.98479	0.98581	0.98157		22.38	152.629	33.6571	38.6857	43.7143		166.699	-8.694	0.90223	169.646	-8.92	0.94502	171.775	-6.231	0.91066		193.595	-6.357	191.465	-9.297	188.269	-8.857		3.44745	34.3487	3.44745	22.3094	3.44745	11.2513
2203.92	0.9878	0.98369	0.9877	0.98775	0.98902		2203.92	0.97831	0.98935	0.98279	0.98775	0.97703		2203.92	0.98775	0.9706	0.98526	0.98469	0.98131		22.4	135.714	38.5714	39.7714	44.6857		166.98	-8.696	0.90223	169.831	-8.923	0.94506	172.054	-6.228	0.91059		193.548	-6.361	191.458	-9.301	188.53	-8.858		3.45145	34.3473	3.45145	22.3076	3.45145	11.2512
2201.86	0.98715	0.98391	0.98832	0.98893	0.98919		2201.86	0.97887	0.98755	0.98174	0.98893	0.9763		2201.86	0.98893	0.97163	0.9855	0.98285	0.98085		22.42	132.743	44.4	35.2571	41.1429		167.114	-8.698	0.90219	170.007	-8.926	0.94513	172.142	-6.225	0.91053		193.799	-6.366	191.605	-9.305	188.789	-8.858		3.45546	34.3459	3.45546	22.3058	3.45546	11.2512
2199.8	0.98628	0.9831	0.98896	0.99055	0.98937		2199.8	0.98063	0.98427	0.9799	0.99055	0.97559		2199.8	0.99055	0.97302	0.98558	0.98201	0.98044		22.44	122.057	43.2	36.2286	38.9714		167.267	-8.7	0.90207	170.278	-8.929	0.94511	172.216	-6.221	0.91054		193.843	-6.372	191.849	-9.309	188.759	-8.858		3.45946	34.3445	3.45946	22.3041	3.45946	11.2512
2197.74	0.98593	0.9824	0.98975	0.99077	0.98956		2197.74	0.98377	0.98083	0.97782	0.99077	0.97502		2197.74	0.99077	0.97507	0.98626	0.98373	0.9803		22.46	124.629	42	40.8571	39.7714		167.285	-8.703	0.90196	170.408	-8.931	0.94505	172.437	-6.218	0.91055		194.277	-6.378	192.078	-9.313	189.002	-8.858		3.46346	34.343	3.46346	22.3023	3.46346	11.2512
2195.67	0.98579	0.98205	0.98985	0.98896	0.98976		2195.67	0.98654	0.97885	0.97607	0.98896	0.97436		2195.67	0.98896	0.97642	0.98748	0.98618	0.98023		22.48	123.829	32.6857	40.8571	36.0571		167.58	-8.704	0.90191	170.461	-8.932	0.94506	172.66	-6.214	0.91047		194.287	-6.382	192.177	-9.318	189.082	-8.859		3.46747	34.3416	3.46747	22.3006	3.46747	11.2512
2193.61	0.98524	0.98187	0.98815	0.98715	0.98995		2193.61	0.98729	0.97838	0.97523	0.98715	0.97362		2193.61	0.98715	0.9759	0.98846	0.98786	0.97981		22.5	130.629	35.9429	37.4857	33.6571		167.753	-8.705	0.90185	170.65	-8.934	0.9451	172.899	-6.211	0.91038		194.433	-6.387	192.271	-9.321	189.475	-8.86		3.47147	34.3402	3.47147	22.2989	3.47147	11.2512
2191.55	0.98448	0.98189	0.9855	0.9864	0.99013		2191.55	0.98602	0.97939	0.97609	0.9864	0.97309		2191.55	0.9864	0.97461	0.98891	0.98897	0.97912		22.52	135.886	40.4571	36.2857	35.3143		167.964	-8.706	0.9017	170.859	-8.937	0.94506	172.877	-6.207	0.91033		194.526	-6.393	192.474	-9.325	189.484	-8.861		3.47548	34.3388	3.47548	22.2972	3.47548	11.2511
2189.49	0.98409	0.98177	0.98347	0.98593	0.9903		2189.49	0.98381	0.98212	0.97861	0.98593	0.97297		2189.49	0.98593	0.97346	0.98891	0.98887	0.97861		22.54	130.514	49.2571	38.2857	40.7429		167.96	-8.706	0.90159	171.138	-8.94	0.945	173.102	-6.202	0.91034		194.834	-6.4	192.697	-9.329	189.686	-8.862		3.47948	34.3374	3.47948	22.2955	3.47948	11.2511
2187.43	0.98424	0.9812	0.98283	0.98617	0.99045		2187.43	0.9819	0.98529	0.98161	0.98617	0.97327		2187.43	0.98617	0.97199	0.98844	0.9873	0.97869		22.56	130.057	46.0571	36.0571	39.8286		168.173	-8.704	0.90153	171.113	-8.942	0.94498	173.269	-6.198	0.91027		195.057	-6.405	192.935	-9.332	189.737	-8.864		3.48348	34.3361	3.48348	22.2938	3.48348	11.2511
2185.37	0.98416	0.98016	0.98339	0.98785	0.99059		2185.37	0.98072	0.98686	0.98385	0.98785	0.97371		2185.37	0.98785	0.96993	0.9869	0.9851	0.97929		22.58	134.343	41.4857	36.1714	41.8857		168.396	-8.701	0.90148	171.348	-8.944	0.94501	173.552	-6.195	0.91018		195.054	-6.41	192.922	-9.335	190.046	-8.866		3.48749	34.3347	3.48749	22.2921	3.48749	11.2511
2183.3	0.98414	0.97921	0.98444	0.98919	0.99071		2183.3	0.98005	0.9861	0.98458	0.98919	0.97398		2183.3	0.98919	0.96834	0.98447	0.9841	0.97996		22.6	147.6	39.0857	34.9143	42.5143		168.668	-8.698	0.90138	171.429	-8.947	0.94499	173.58	-6.191	0.91014		195.278	-6.416	193.174	-9.338	190.248	-8.868		3.49149	34.3333	3.49149	22.2904	3.49149	11.2511
2181.24	0.98539	0.9794	0.98608	0.98779	0.99081		2181.24	0.98012	0.98441	0.98399	0.98779	0.9741		2181.24	0.98779	0.96872	0.98314	0.98567	0.98037		22.62	151.429	38.4	34.1143	43.0286		168.698	-8.694	0.90127	171.804	-8.95	0.94492	173.742	-6.188	0.91017		195.381	-6.422	193.292	-9.341	190.302	-8.87		3.4955	34.3319	3.4955	22.2888	3.4955	11.251
2179.18	0.98739	0.98091	0.98817	0.98475	0.9909		2179.18	0.98087	0.9829	0.98206	0.98475	0.97431		2179.18	0.98475	0.97038	0.98384	0.9885	0.98073		22.64	147.486	38.4571	35.7714	34.3429		168.834	-8.689	0.90122	171.872	-8.951	0.94491	173.928	-6.184	0.91019		195.764	-6.427	193.634	-9.344	190.479	-8.872		3.4995	34.3306	3.4995	22.2871	3.4995	11.251
2177.12	0.98908	0.98298	0.98986	0.98323	0.99098		2177.12	0.98114	0.98073	0.9788	0.98323	0.97504		2177.12	0.98323	0.97198	0.9859	0.99132	0.98147		22.66	133.486	37.8286	40.6857	31.0286		169.022	-8.686	0.90118	171.988	-8.952	0.94492	174.18	-6.182	0.91013		195.76	-6.431	193.658	-9.346	190.531	-8.875		3.5035	34.3292	3.5035	22.2855	3.5035	11.251
2175.06	0.98968	0.98466	0.99082	0.98439	0.99106		2175.06	0.98033	0.97785	0.97604	0.98439	0.97612		2175.06	0.98439	0.97339	0.98882	0.99356	0.98235		22.68	132.171	42.5143	38.8	30.2857		169.274	-8.682	0.90106	172.103	-8.953	0.94493	174.372	-6.18	0.91009		195.962	-6.436	193.819	-9.347	190.942	-8.878		3.50751	34.3279	3.50751	22.2838	3.50751	11.251
2173	0.98842	0.98441	0.99106	0.9874	0.99115		2173	0.97959	0.97583	0.97551	0.9874	0.97689		2173	0.9874	0.97394	0.9913	0.99357	0.98263		22.7	137.657	42.5714	34	32.0571		169.478	-8.679	0.90096	172.366	-8.954	0.94489	174.4	-6.177	0.91009		196.03	-6.441	193.93	-9.349	190.993	-8.88		3.51151	34.3265	3.51151	22.2822	3.51151	11.251
2170.93	0.98619	0.98216	0.99092	0.99127	0.99124		2170.93	0.98031	0.97514	0.97692	0.99127	0.9772		2170.93	0.99127	0.97292	0.99163	0.99142	0.9822		22.72	136.686	48.4571	35.6	31.9429		169.47	-8.676	0.90089	172.627	-8.954	0.94488	174.608	-6.174	0.91009		196.375	-6.446	194.216	-9.352	191.192	-8.882		3.51552	34.3252	3.51552	22.2806	3.51552	11.251
2168.87	0.98438	0.97957	0.99033	0.99439	0.99135		2168.87	0.98203	0.97493	0.97876	0.99439	0.97762		2168.87	0.99439	0.97121	0.98941	0.98866	0.98188		22.74	122.457	52.6286	39.7143	30.3429		169.714	-8.673	0.90084	172.629	-8.953	0.94493	174.779	-6.172	0.91002		196.531	-6.451	194.421	-9.355	191.168	-8.885		3.51952	34.3239	3.51952	22.279	3.51952	11.251
2166.81	0.98332	0.97762	0.98902	0.99454	0.99147		2166.81	0.98311	0.97536	0.98001	0.99454	0.97834		2166.81	0.99454	0.97046	0.9856	0.98651	0.98209		22.76	133.829	56.6286	37.4857	29.2		169.824	-8.672	0.90073	172.839	-8.954	0.94498	175.091	-6.169	0.90992		196.564	-6.456	194.452	-9.357	191.523	-8.888		3.52352	34.3225	3.52352	22.2774	3.52352	11.2509
2164.75	0.98373	0.97674	0.98836	0.99175	0.9916		2164.75	0.98279	0.97768	0.98157	0.99175	0.97891		2164.75	0.99175	0.97146	0.98222	0.98622	0.98244		22.78	145.543	52.8	37.6571	35.3714		170.214	-8.671	0.9006	172.924	-8.954	0.94497	175.066	-6.167	0.90988		196.764	-6.462	194.632	-9.36	191.724	-8.89		3.52753	34.3212	3.52753	22.2758	3.52753	11.2509
2162.69	0.98542	0.97714	0.98942	0.98859	0.99175		2162.69	0.9814	0.98119	0.98385	0.98859	0.97909		2162.69	0.98859	0.97387	0.98058	0.98746	0.98273		22.8	148.457	45.4857	45.5429	34		170.187	-8.67	0.90054	173.33	-8.956	0.94494	175.256	-6.164	0.90988		196.9	-6.468	194.788	-9.364	191.851	-8.893		3.53153	34.3199	3.53153	22.2742	3.53153	11.2509
2160.63	0.98649	0.97806	0.99092	0.98776	0.9919		2160.63	0.98036	0.98329	0.98537	0.98776	0.97892		2160.63	0.98776	0.97681	0.98006	0.98845	0.98289		22.82	128.8	36.1143	49.8286	28		170.427	-8.669	0.9005	173.303	-8.956	0.94498	175.402	-6.161	0.90988		197.252	-6.474	195.143	-9.367	191.95	-8.896		3.53554	34.3186	3.53554	22.2727	3.53554	11.2509
2158.56	0.98628	0.97805	0.99194	0.98965	0.99205		2158.56	0.98103	0.9829	0.98541	0.98965	0.97855		2158.56	0.98965	0.97948	0.98025	0.98793	0.98282		22.84	126	36.3429	43.2	23.7714		170.464	-8.669	0.90044	173.519	-8.958	0.94501	175.683	-6.159	0.9098		197.237	-6.48	195.135	-9.369	192.062	-8.898		3.53954	34.3173	3.53954	22.2711	3.53954	11.2509
2156.5	0.9857	0.97659	0.99276	0.9919	0.99219		2156.5	0.98296	0.98139	0.98463	0.9919	0.97809		2156.5	0.9919	0.98115	0.98143	0.98547	0.98251		22.86	140.914	38.6857	36.9714	28		170.781	-8.668	0.90031	173.558	-8.96	0.94499	175.853	-6.157	0.90974		197.476	-6.486	195.36	-9.371	192.386	-8.9		3.54354	34.316	3.54354	22.2695	3.54354	11.2509
2154.44	0.98566	0.97492	0.99268	0.99216	0.99231		2154.44	0.98536	0.98012	0.98318	0.99216	0.97762		2154.44	0.99216	0.98106	0.98274	0.98183	0.98221		22.88	159.257	43.4857	38.9143	30.5143		171.003	-8.667	0.90028	173.909	-8.962	0.94494	175.889	-6.154	0.90974		197.518	-6.492	195.384	-9.373	192.491	-8.903		3.54755	34.3147	3.54755	22.268	3.54755	11.2509
2152.38	0.98613	0.97429	0.99066	0.99034	0.9924		2152.38	0.98772	0.97941	0.98054	0.99034	0.97734		2152.38	0.99034	0.97979	0.98309	0.97876	0.98221		22.9	156.057	45.8286	43.9429	34.3429		171.064	-8.665	0.90027	174.09	-8.965	0.94494	176.075	-6.151	0.90975		197.881	-6.497	195.763	-9.375	192.667	-8.905		3.55155	34.3134	3.55155	22.2665	3.55155	11.2508
2150.32	0.98634	0.97492	0.98768	0.98802	0.99245		2150.32	0.98906	0.98002	0.9779	0.98802	0.97718		2150.32	0.98802	0.97868	0.9826	0.9779	0.98234		22.92	147.143	38.7429	40.0571	32.9143		171.224	-8.664	0.90022	174.15	-8.967	0.94501	176.294	-6.149	0.90968		198.006	-6.502	195.886	-9.377	192.701	-8.907		3.55556	34.3121	3.55556	22.2649	3.55556	11.2508
2148.26	0.98683	0.97682	0.98613	0.98667	0.99245		2148.26	0.98876	0.98255	0.97803	0.98667	0.97705		2148.26	0.98667	0.97781	0.98216	0.97989	0.98237		22.94	150.743	40.7429	37.5429	32.9714		171.29	-8.662	0.90011	174.31	-8.971	0.94501	176.613	-6.146	0.90958		198.112	-6.507	195.974	-9.378	192.965	-8.908		3.55956	34.3109	3.55956	22.2634	3.55956	11.2508
2146.19	0.98777	0.97981	0.98661	0.98685	0.99239		2146.19	0.98702	0.986	0.98141	0.98685	0.97703		2146.19	0.98685	0.97713	0.98253	0.98383	0.98223		22.96	150.114	44.4	48.9714	33.5429		171.692	-8.659	0.90002	174.43	-8.975	0.94497	176.552	-6.143	0.90955		198.228	-6.513	196.106	-9.38	193.145	-8.91		3.56356	34.3096	3.56356	22.2619	3.56356	11.2508
2144.13	0.98812	0.98314	0.98784	0.9887	0.99227		2144.13	0.98499	0.98858	0.98527	0.9887	0.97713		2144.13	0.9887	0.97712	0.98369	0.988	0.98189		22.98	137.029	50.5143	53.4286	40.2857		171.709	-8.656	0.89998	174.802	-8.98	0.94499	176.768	-6.14	0.90958		198.431	-6.519	196.325	-9.382	193.391	-8.912		3.56757	34.3083	3.56757	22.2604	3.56757	11.2508
2142.07	0.98803	0.98571	0.98942	0.99104	0.99209		2142.07	0.98332	0.98865	0.98671	0.99104	0.97725		2142.07	0.99104	0.9778	0.98544	0.991	0.98149		23	133.143	45.2	45.2571	39.2		171.937	-8.653	0.89994	174.813	-8.984	0.94505	176.92	-6.138	0.90954		198.741	-6.525	196.632	-9.385	193.403	-8.913		3.57157	34.3071	3.57157	22.2589	3.57157	11.2508
2140.01	0.98788	0.98668	0.99113	0.9918	0.99184		2140.01	0.9814	0.98652	0.98553	0.9918	0.97746		2140.01	0.9918	0.97828	0.98724	0.99208	0.98139		23.02	128.571	48.9714	38.7429	37.7714		171.933	-8.651	0.89979	175.05	-8.989	0.94506	177.253	-6.137	0.90946		198.737	-6.531	196.631	-9.387	193.569	-8.915		3.57558	34.3058	3.57558	22.2574	3.57558	11.2508
2137.95	0.98726	0.98619	0.99156	0.99026	0.99152		2137.95	0.97916	0.98396	0.98318	0.99026	0.97785		2137.95	0.99026	0.97764	0.98789	0.99134	0.98161		23.04	121.314	50.4	40.2857	30.9143		172.271	-8.649	0.89968	175.021	-8.994	0.945	177.312	-6.135	0.9094		198.966	-6.537	196.856	-9.39	193.79	-8.916		3.57958	34.3046	3.57958	22.256	3.57958	11.2508
2135.89	0.98584	0.98442	0.9897	0.98759	0.99115		2135.89	0.97737	0.98188	0.9804	0.98759	0.97814		2135.89	0.98759	0.97616	0.98661	0.98949	0.98164		23.06	129.029	50.3429	39.7714	31.7714		172.455	-8.646	0.89963	175.432	-8.999	0.94498	177.403	-6.133	0.90942		199.014	-6.545	196.871	-9.393	194.006	-8.918		3.58358	34.3033	3.58358	22.2545	3.58358	11.2507
2133.82	0.98392	0.98154	0.9865	0.98529	0.99072		2133.82	0.97676	0.9805	0.97802	0.98529	0.97827		2133.82	0.98529	0.97488	0.98422	0.98718	0.98125		23.08	137.886	45.3714	40.9143	31.3714		172.581	-8.644	0.89957	175.533	-9.002	0.94501	177.602	-6.131	0.90944		199.422	-6.552	197.32	-9.395	194.164	-8.919		3.58759	34.3021	3.58759	22.2531	3.58759	11.2507
2131.76	0.9821	0.97842	0.98351	0.98355	0.99026		2131.76	0.97793	0.97998	0.9772	0.98355	0.97846		2131.76	0.98355	0.97387	0.98221	0.98502	0.98072		23.1	143.429	44.3429	43.7143	41.5429		172.691	-8.643	0.89942	175.704	-9.006	0.94504	177.844	-6.13	0.90939		199.48	-6.558	197.352	-9.397	194.229	-8.921		3.59159	34.3009	3.59159	22.2516	3.59159	11.2507
2129.7	0.98064	0.97583	0.98111	0.98227	0.98978		2129.7	0.98015	0.98028	0.97749	0.98227	0.97882		2129.7	0.98227	0.97249	0.98124	0.98385	0.98048		23.12	137.886	36.8571	39.6	41.7143		172.788	-8.641	0.89931	175.764	-9.009	0.94499	178.086	-6.129	0.90931		199.617	-6.564	197.494	-9.4	194.393	-8.922		3.5956	34.2996	3.5956	22.2502	3.5956	11.2507
2127.64	0.97968	0.97439	0.97945	0.98202	0.98928		2127.64	0.98154	0.98085	0.97761	0.98202	0.97938		2127.64	0.98202	0.97121	0.98117	0.98402	0.98059		23.14	141.771	34.9143	40.2857	38.8571		173.153	-8.639	0.89925	175.955	-9.012	0.94495	178.045	-6.128	0.9093		199.707	-6.571	197.543	-9.402	194.611	-8.924		3.5996	34.2984	3.5996	22.2487	3.5996	11.2507
2125.58	0.9793	0.97427	0.97926	0.9828	0.98879		2125.58	0.98118	0.98072	0.97732	0.9828	0.9798		2125.58	0.9828	0.9709	0.98155	0.98502	0.98047		23.16	142.743	36.6286	39.2	37.3714		173.249	-8.638	0.89921	176.248	-9.014	0.94498	178.295	-6.127	0.90932		199.981	-6.578	197.841	-9.405	194.923	-8.927		3.6036	34.2972	3.6036	22.2473	3.6036	11.2507
2123.52	0.97939	0.97458	0.98057	0.98376	0.98832		2123.52	0.97958	0.97989	0.97709	0.98376	0.97977		2123.52	0.98376	0.97132	0.9819	0.98593	0.97978		23.18	148.229	43.2571	39.0857	37.9429		173.413	-8.637	0.8991	176.347	-9.015	0.94501	178.424	-6.127	0.90927		200.262	-6.584	198.083	-9.408	194.861	-8.929		3.60761	34.296	3.60761	22.2459	3.60761	11.2507
2121.45	0.97963	0.97459	0.98239	0.98426	0.98788		2121.45	0.97779	0.97924	0.97692	0.98426	0.97946		2121.45	0.98426	0.97196	0.98207	0.98599	0.97884		23.2	137.429	44.3429	37.3143	37.9429		173.457	-8.636	0.89898	176.515	-9.017	0.94498	178.771	-6.126	0.90919		200.246	-6.59	198.125	-9.411	195.102	-8.932		3.61161	34.2948	3.61161	22.2445	3.61161	11.2507
2119.39	0.97929	0.97418	0.98366	0.98453	0.98749		2119.39	0.9765	0.97918	0.97645	0.98453	0.97906		2119.39	0.98453	0.97258	0.98201	0.98501	0.97815		23.22	117.6	45.0857	39.3143	32.7429		173.724	-8.635	0.89895	176.535	-9.02	0.94493	178.777	-6.125	0.90913		200.442	-6.596	198.307	-9.416	195.2	-8.936		3.61562	34.2936	3.61562	22.2431	3.61562	11.2507
2117.33	0.97839	0.97368	0.98434	0.98479	0.98715		2117.33	0.97618	0.97968	0.97601	0.98479	0.97865		2117.33	0.98479	0.97332	0.98193	0.98355	0.97787		23.24	118.8	42.9143	42.2286	41.4286		173.901	-8.635	0.89893	176.95	-9.021	0.94495	178.941	-6.125	0.90916		200.528	-6.603	198.356	-9.421	195.559	-8.941		3.61962	34.2924	3.61962	22.2417	3.61962	11.2506
2115.27	0.97786	0.97379	0.98492	0.9851	0.98688		2115.27	0.97731	0.98057	0.97608	0.9851	0.97839		2115.27	0.9851	0.97455	0.98237	0.98265	0.97801		23.26	128.057	40.6286	39.5429	41.9429		174.149	-8.635	0.89884	177.027	-9.023	0.94501	179.071	-6.125	0.90916		200.959	-6.61	198.77	-9.426	195.627	-8.945		3.62362	34.2912	3.62362	22.2403	3.62362	11.2506
2113.21	0.97799	0.97468	0.98509	0.98591	0.98667		2113.21	0.97918	0.98156	0.97611	0.98591	0.97828		2113.21	0.98591	0.97568	0.98322	0.98283	0.97843		23.28	138.286	43.8857	36.9714	40.2286		174.177	-8.635	0.89875	177.227	-9.026	0.94501	179.366	-6.125	0.90909		200.941	-6.617	198.83	-9.431	195.734	-8.948		3.62763	34.29	3.62763	22.2389	3.62763	11.2506
2111.15	0.97881	0.97578	0.9846	0.98709	0.98653		2111.15	0.98019	0.98235	0.97574	0.98709	0.97798		2111.15	0.98709	0.97587	0.98367	0.98386	0.97874		23.3	129.657	38.8571	32.0571	35.0857		174.315	-8.634	0.89872	177.22	-9.03	0.94498	179.56	-6.125	0.90902		201.126	-6.623	199.037	-9.436	195.873	-8.953		3.63163	34.2889	3.63163	22.2376	3.63163	11.2506
2109.08	0.98039	0.97663	0.98411	0.98813	0.98645		2109.08	0.98	0.98252	0.97547	0.98813	0.97742		2109.08	0.98813	0.97552	0.98377	0.98526	0.97882		23.32	131.714	37.8857	32.4	38.2286		174.55	-8.634	0.89871	177.52	-9.032	0.94499	179.579	-6.124	0.90902		201.185	-6.631	199.025	-9.441	196.119	-8.96		3.63564	34.2877	3.63564	22.2362	3.63564	11.2506
2107.02	0.98208	0.97689	0.98398	0.98857	0.98644		2107.02	0.97953	0.98159	0.9755	0.98857	0.9769		2107.02	0.98857	0.97522	0.98404	0.98627	0.97887		23.34	125.143	33.9429	33.8286	45.7714		174.798	-8.634	0.89864	177.748	-9.035	0.94505	179.781	-6.124	0.90902		201.515	-6.638	199.367	-9.445	196.399	-8.966		3.63964	34.2865	3.63964	22.2349	3.63964	11.2506
2104.96	0.98301	0.9762	0.98369	0.98819	0.98648		2104.96	0.97929	0.98033	0.97564	0.98819	0.97679		2104.96	0.98819	0.9748	0.98442	0.98652	0.9792		23.36	137.2	35.8286	39.6571	45.8857		174.924	-8.635	0.89855	177.889	-9.039	0.94504	179.946	-6.124	0.90894		201.703	-6.645	199.526	-9.45	196.373	-8.972		3.64364	34.2854	3.64364	22.2335	3.64364	11.2506
2102.9	0.98303	0.97518	0.983	0.98687	0.98656		2102.9	0.9792	0.98005	0.97618	0.98687	0.97709		2102.9	0.98687	0.97425	0.98459	0.98638	0.97987		23.38	135.657	36.6286	40.8	41.2		174.986	-8.634	0.89849	177.975	-9.042	0.94499	180.266	-6.123	0.90885		201.737	-6.652	199.684	-9.454	196.635	-8.979		3.64765	34.2842	3.64765	22.2322	3.64765	11.2506
2100.84	0.98268	0.97528	0.98255	0.98475	0.98668		2100.84	0.97919	0.98076	0.97735	0.98475	0.97744		2100.84	0.98475	0.97417	0.9849	0.98646	0.98057		23.4	132.971	39.2571	40.2286	36.7429		175.151	-8.634	0.89846	178.052	-9.045	0.94497	180.273	-6.122	0.90882		201.911	-6.659	199.769	-9.458	196.62	-8.989		3.65165	34.2831	3.65165	22.2308	3.65165	11.2506
2098.78	0.98257	0.97686	0.98314	0.98303	0.98683		2098.78	0.9793	0.98179	0.97857	0.98303	0.97764		2098.78	0.98303	0.97519	0.986	0.98704	0.98114		23.42	130.457	37.0857	36.5714	36.5714		175.398	-8.635	0.89838	178.416	-9.048	0.94501	180.456	-6.122	0.90884		202.055	-6.668	199.899	-9.461	197.08	-8.997		3.65566	34.2819	3.65566	22.2295	3.65566	11.2506
2096.71	0.9827	0.97883	0.98477	0.98253	0.987		2096.71	0.97952	0.98267	0.97911	0.98253	0.97768		2096.71	0.98253	0.97674	0.98742	0.98788	0.98149		23.44	137.771	37.4857	39.6571	33.6571		175.69	-8.636	0.89824	178.552	-9.051	0.94502	180.561	-6.123	0.90882		202.412	-6.675	200.236	-9.464	197.122	-9.004		3.65966	34.2808	3.65966	22.2282	3.65966	11.2505
2094.65	0.98296	0.98029	0.98663	0.9826	0.98716		2094.65	0.9796	0.98312	0.9788	0.9826	0.97756		2094.65	0.9826	0.97772	0.98814	0.98874	0.98162		23.46	148.743	40.8	40.1714	39.7143		175.643	-8.637	0.89816	178.702	-9.055	0.94495	180.851	-6.124	0.90875		202.407	-6.681	200.374	-9.467	197.307	-9.012		3.66366	34.2796	3.66366	22.2269	3.66366	11.2505
2092.59	0.98333	0.98088	0.98811	0.98295	0.98733		2092.59	0.9792	0.98309	0.97793	0.98295	0.97746		2092.59	0.98295	0.97829	0.98839	0.98947	0.98171		23.48	147.943	40.5143	38.5714	40.4571		175.882	-8.638	0.89812	178.736	-9.058	0.94492	181.016	-6.124	0.90871		202.637	-6.688	200.517	-9.47	197.358	-9.02		3.66767	34.2785	3.66767	22.2256	3.66767	11.2505
2090.53	0.98386	0.98064	0.98898	0.98369	0.98748		2090.53	0.9788	0.98261	0.97679	0.98369	0.97751		2090.53	0.98369	0.97913	0.98904	0.99003	0.98184		23.5	141.714	40.8571	32.5143	43.7143		175.967	-8.64	0.89805	179.041	-9.061	0.94492	181.062	-6.124	0.90873		202.675	-6.695	200.532	-9.473	197.576	-9.028		3.67167	34.2774	3.67167	22.2243	3.67167	11.2505
2088.47	0.98462	0.98006	0.98893	0.98424	0.98762		2088.47	0.97907	0.98226	0.97594	0.98424	0.97757		2088.47	0.98424	0.98012	0.99008	0.99063	0.98176		23.52	139.886	42.2857	28.9143	38.4		176.344	-8.644	0.89793	179.208	-9.064	0.94493	181.246	-6.125	0.90873		203.036	-6.702	200.858	-9.475	197.844	-9.034		3.67568	34.2762	3.67568	22.223	3.67568	11.2505
2086.41	0.9855	0.9794	0.98793	0.98412	0.98773		2086.41	0.97996	0.98234	0.97583	0.98412	0.97758		2086.41	0.98412	0.98087	0.9906	0.99107	0.98145		23.54	137.771	47.2571	34.1714	39.6		176.409	-8.646	0.89785	179.44	-9.068	0.94487	181.451	-6.127	0.90866		203.15	-6.708	201.015	-9.478	197.954	-9.041		3.67968	34.2751	3.67968	22.2217	3.67968	11.2505
2084.34	0.98623	0.97874	0.98651	0.98375	0.98782		2084.34	0.98105	0.98211	0.97603	0.98375	0.97768		2084.34	0.98375	0.9812	0.99039	0.99114	0.98132		23.56	143.771	47.8857	42.5143	34.1714		176.522	-8.65	0.89783	179.46	-9.071	0.9448	181.774	-6.127	0.90858		203.238	-6.714	201.255	-9.482	198.112	-9.048		3.68368	34.274	3.68368	22.2205	3.68368	11.2505
2082.28	0.98636	0.97804	0.98546	0.98411	0.9879		2082.28	0.98196	0.98109	0.97597	0.98411	0.97771		2082.28	0.98411	0.98089	0.98994	0.99071	0.98129		23.58	141.657	43.5429	50.4	42.0571		176.632	-8.654	0.89777	179.615	-9.073	0.94484	181.735	-6.127	0.90858		203.395	-6.722	201.239	-9.485	198.131	-9.054		3.68769	34.2729	3.68769	22.2192	3.68769	11.2505
2080.22	0.98565	0.97739	0.98522	0.98547	0.98795		2080.22	0.98278	0.97978	0.97593	0.98547	0.97746		2080.22	0.98547	0.97994	0.98905	0.9897	0.98085		23.6	146.343	37.7143	46.2857	44		176.881	-8.659	0.89764	179.887	-9.076	0.94489	181.955	-6.127	0.9086		203.578	-6.729	201.443	-9.488	198.515	-9.06		3.69169	34.2718	3.69169	22.2179	3.69169	11.2505
2078.16	0.98435	0.97691	0.98542	0.98688	0.98798		2078.16	0.98342	0.97895	0.97648	0.98688	0.97713		2078.16	0.98688	0.97869	0.98768	0.98853	0.98002		23.62	134.171	34.2286	40.8571	42.1714		177.17	-8.663	0.89757	180.097	-9.079	0.94487	182.041	-6.128	0.90853		203.906	-6.736	201.724	-9.491	198.637	-9.066		3.6957	34.2707	3.6957	22.2167	3.6957	11.2505
2076.1	0.98309	0.97657	0.98572	0.98758	0.988		2076.1	0.983	0.9793	0.97784	0.98758	0.97696		2076.1	0.98758	0.97772	0.98691	0.9876	0.97931		23.64	147.543	38	37.5429	35.7143		177.164	-8.667	0.89756	180.199	-9.083	0.94482	182.4	-6.13	0.90846		203.884	-6.742	201.893	-9.495	198.821	-9.074		3.6997	34.2696	3.6997	22.2155	3.6997	11.2504
2074.04	0.98278	0.97675	0.98632	0.98776	0.98802		2074.04	0.98166	0.9808	0.97952	0.98776	0.97702		2074.04	0.98776	0.97775	0.98752	0.98697	0.97915		23.66	151.143	39.8286	34.2286	35.4286		177.392	-8.672	0.8975	180.281	-9.086	0.94485	182.48	-6.131	0.90841		204.125	-6.748	201.983	-9.499	198.841	-9.081		3.7037	34.2685	3.7037	22.2142	3.7037	11.2504
2071.97	0.98361	0.97734	0.98708	0.98801	0.98803		2071.97	0.98054	0.98295	0.9809	0.98801	0.9773		2071.97	0.98801	0.97874	0.98845	0.98664	0.97946		23.68	153.429	40.5714	35.4857	26.8571		177.409	-8.677	0.89737	180.505	-9.088	0.94489	182.565	-6.132	0.90844		204.147	-6.755	202.077	-9.503	199.084	-9.089		3.70771	34.2675	3.70771	22.213	3.70771	11.2504
2069.91	0.98435	0.97729	0.98704	0.98871	0.98805		2069.91	0.98039	0.98493	0.98183	0.98871	0.9776		2069.91	0.98871	0.97988	0.98827	0.98643	0.97988		23.7	136.686	39.7143	33.8286	27.7143		177.837	-8.681	0.89729	180.7	-9.09	0.94488	182.713	-6.134	0.90842		204.533	-6.761	202.368	-9.505	199.332	-9.097		3.71171	34.2664	3.71171	22.2118	3.71171	11.2504
2067.85	0.98415	0.97622	0.98564	0.98988	0.98807		2067.85	0.98114	0.98586	0.98206	0.98988	0.97767		2067.85	0.98988	0.98042	0.98688	0.98583	0.98019		23.72	140.629	42.7429	38.1714	28.9714		177.883	-8.686	0.89725	180.966	-9.094	0.94482	182.973	-6.137	0.90834		204.604	-6.766	202.535	-9.509	199.484	-9.106		3.71572	34.2653	3.71572	22.2106	3.71572	11.2504
2065.79	0.98348	0.97506	0.9838	0.99178	0.98811		2065.79	0.98173	0.98583	0.98159	0.99178	0.97758		2065.79	0.99178	0.98008	0.98493	0.98483	0.98035		23.74	137.6	44.5714	35.8286	33.7714		178.071	-8.69	0.8972	180.942	-9.096	0.94479	183.233	-6.139	0.90826		204.772	-6.773	202.737	-9.513	199.578	-9.115		3.71972	34.2642	3.71972	22.2094	3.71972	11.2504
2063.73	0.98299	0.97503	0.98295	0.99393	0.98816		2063.73	0.98123	0.98558	0.98091	0.99393	0.97745		2063.73	0.99393	0.97914	0.98288	0.98407	0.98056		23.76	136.914	42.6286	40.1714	31.9429		178.129	-8.696	0.89706	181.16	-9.098	0.94484	183.191	-6.141	0.90827		204.844	-6.78	202.755	-9.517	199.665	-9.123		3.72372	34.2632	3.72372	22.2082	3.72372	11.2504
2061.67	0.98275	0.97652	0.98328	0.99446	0.98823		2061.67	0.98034	0.98569	0.98066	0.99446	0.97693		2061.67	0.99446	0.97817	0.98149	0.98409	0.98081		23.78	131.2	37.9429	39.2	39.7714		178.352	-8.701	0.89695	181.346	-9.1	0.94484	183.444	-6.143	0.90828		205.101	-6.788	202.985	-9.52	199.968	-9.131		3.72773	34.2621	3.72773	22.207	3.72773	11.2504
2059.6	0.98301	0.97899	0.98458	0.99262	0.98831		2059.6	0.98081	0.98626	0.9814	0.99262	0.97589		2059.6	0.99262	0.97795	0.98168	0.98514	0.98084		23.8	134.971	41.7143	36.1714	42.3429		178.623	-8.705	0.89688	181.653	-9.104	0.94479	183.556	-6.145	0.90824		205.363	-6.794	203.177	-9.524	200.149	-9.14		3.73173	34.2611	3.73173	22.2058	3.73173	11.2504
2057.54	0.98395	0.9811	0.98647	0.98982	0.98841		2057.54	0.98285	0.98684	0.98272	0.98982	0.97482		2057.54	0.98982	0.97883	0.98303	0.98656	0.98053		23.82	140.514	43.2	35.4857	42.1143		178.745	-8.71	0.89682	181.657	-9.108	0.94475	183.922	-6.147	0.90813		205.38	-6.8	203.452	-9.528	200.33	-9.149		3.73574	34.26	3.73574	22.2046	3.73574	11.2504
2055.48	0.98507	0.98136	0.98799	0.9874	0.98853		2055.48	0.9851	0.98688	0.98398	0.9874	0.97407		2055.48	0.9874	0.97992	0.98394	0.98762	0.98002		23.84	137.543	48.6286	35.2571	38.8		178.87	-8.714	0.8967	181.802	-9.113	0.94476	183.937	-6.148	0.9081		205.582	-6.808	203.446	-9.532	200.353	-9.158		3.73974	34.259	3.73974	22.2034	3.73974	11.2504
2053.42	0.98565	0.97989	0.98842	0.98552	0.98866		2053.42	0.98639	0.9865	0.98572	0.98552	0.9732		2053.42	0.98552	0.98038	0.98413	0.9885	0.97931		23.86	147.486	38.3429	42.1143	39.3143		178.914	-8.718	0.89657	181.957	-9.12	0.94476	184.082	-6.149	0.90809		205.657	-6.816	203.627	-9.535	200.592	-9.168		3.74374	34.2579	3.74374	22.2023	3.74374	11.2503
2051.36	0.98573	0.97806	0.98811	0.9842	0.9888		2051.36	0.98588	0.98635	0.98833	0.9842	0.97221		2051.36	0.9842	0.98018	0.98421	0.9891	0.9784		23.88	154.971	43.2	39.8857	39.7143		179.288	-8.722	0.89653	182.248	-9.127	0.94468	184.229	-6.151	0.90805		206.066	-6.822	203.81	-9.538	200.763	-9.177		3.74775	34.2569	3.74775	22.2011	3.74775	11.2503
2049.3	0.98639	0.97753	0.98829	0.98393	0.98896		2049.3	0.98369	0.98703	0.99103	0.98393	0.97194		2049.3	0.98393	0.97947	0.98451	0.98958	0.97794		23.9	156.686	43.0286	44.5714	40.4571		179.412	-8.725	0.8965	182.403	-9.134	0.94461	184.507	-6.153	0.90797		206.085	-6.828	204.066	-9.543	201.054	-9.188		3.75175	34.2559	3.75175	22.2	3.75175	11.2503
2047.23	0.98785	0.97955	0.98901	0.98437	0.98912		2047.23	0.98068	0.98887	0.99254	0.98437	0.97263		2047.23	0.98437	0.97869	0.98508	0.99049	0.97831		23.92	144.286	50.8571	38.9714	40.8571		179.607	-8.728	0.89641	182.444	-9.141	0.94462	184.706	-6.155	0.9079		206.261	-6.834	204.207	-9.547	201.045	-9.198		3.75576	34.2548	3.75576	22.1988	3.75576	11.2503
2045.17	0.98924	0.98287	0.98931	0.98425	0.98928		2045.17	0.97793	0.99187	0.99246	0.98425	0.97376		2045.17	0.98425	0.97884	0.98589	0.99165	0.979		23.94	143.371	45.5429	42.3429	36.1143		179.606	-8.73	0.89631	182.62	-9.148	0.94463	184.714	-6.158	0.90792		206.314	-6.842	204.252	-9.55	201.233	-9.208		3.75976	34.2538	3.75976	22.1977	3.75976	11.2503
2043.11	0.99021	0.98467	0.98976	0.98384	0.98945		2043.11	0.97764	0.99496	0.9911	0.98384	0.97482		2043.11	0.98384	0.98069	0.98739	0.99257	0.9795		23.96	141.257	44.4	36.4571	35.7714		179.871	-8.731	0.89627	182.83	-9.154	0.94456	184.951	-6.161	0.90792		206.65	-6.848	204.46	-9.554	201.361	-9.218		3.76376	34.2528	3.76376	22.1965	3.76376	11.2503
2041.05	0.99051	0.98365	0.99119	0.98437	0.98961		2041.05	0.98104	0.99604	0.98838	0.98437	0.97591		2041.05	0.98437	0.9837	0.98919	0.9928	0.97992		23.98	147.657	41.6571	45.4857	36.4		180.09	-8.733	0.89623	183.132	-9.16	0.9445	185.061	-6.164	0.90787		206.849	-6.854	204.647	-9.558	201.657	-9.229		3.76777	34.2518	3.76777	22.1954	3.76777	11.2503
2038.99	0.99039	0.98093	0.99243	0.98587	0.98978		2038.99	0.98643	0.99453	0.98494	0.98587	0.97701		2038.99	0.98587	0.98663	0.99008	0.99226	0.98018		24	152.343	44.6857	43.7714	37.7143		180.297	-8.734	0.89611	183.092	-9.165	0.94452	185.436	-6.167	0.9078		206.867	-6.86	204.946	-9.562	201.809	-9.241		3.77177	34.2508	3.77177	22.1943	3.77177	11.2503
2036.93	0.99075	0.97874	0.99271	0.98816	0.98995		2036.93	0.99125	0.99184	0.98232	0.98816	0.97784		2036.93	0.98816	0.98883	0.99016	0.99125	0.9802		24.02	147.486	42.7429	46.1714	34.6286		180.357	-8.735	0.89595	183.336	-9.169	0.94455	185.429	-6.169	0.90778		207.055	-6.868	204.913	-9.565	201.84	-9.252		3.77578	34.2498	3.77578	22.1932	3.77578	11.2503
2034.86	0.99183	0.97838	0.99334	0.99127	0.99011		2034.86	0.9944	0.98938	0.98138	0.99127	0.97863		2034.86	0.99127	0.99038	0.99042	0.98974	0.9805		24.04	140.514	44	37.9429	40.2857		180.467	-8.736	0.89588	183.423	-9.174	0.94453	185.636	-6.172	0.9078		207.173	-6.874	205.151	-9.567	202.036	-9.264		3.77978	34.2488	3.77978	22.1921	3.77978	11.2503
2032.8	0.99279	0.9809	0.995	0.99478	0.99027		2032.8	0.99611	0.98784	0.98179	0.99478	0.97942		2032.8	0.99478	0.99131	0.99151	0.98839	0.98099		24.06	135.429	39.6	40.4571	41.6571		180.736	-8.737	0.89583	183.775	-9.178	0.94446	185.72	-6.175	0.90773		207.539	-6.881	205.228	-9.57	202.183	-9.277		3.78378	34.2478	3.78378	22.191	3.78378	11.2503
2030.74	0.99284	0.98649	0.99617	0.99768	0.99043		2030.74	0.99621	0.98734	0.98284	0.99768	0.97989		2030.74	0.99768	0.99145	0.99293	0.98882	0.98133		24.08	137.029	43.9429	38.9714	37.4286		180.923	-8.739	0.89573	183.852	-9.181	0.94447	186.027	-6.178	0.90762		207.539	-6.887	205.603	-9.573	202.555	-9.291		3.78779	34.2468	3.78779	22.1899	3.78779	11.2503
2028.68	0.99263	0.9928	0.9959	0.9986	0.99058		2028.68	0.9939	0.9882	0.98431	0.9986	0.98046		2028.68	0.9986	0.99153	0.99351	0.99126	0.98203		24.1	142.286	43.2571	40.4571	30.3429		181.109	-8.743	0.8956	183.969	-9.183	0.94452	186.182	-6.18	0.90756		207.77	-6.894	205.65	-9.575	202.519	-9.304		3.79179	34.2458	3.79179	22.1888	3.79179	11.2503
2026.62	0.99321	0.99724	0.9955	0.99711	0.99073		2026.62	0.99005	0.99007	0.98579	0.99711	0.98165		2026.62	0.99711	0.99243	0.99303	0.99427	0.98347		24.12	154.8	46.2857	39.8857	30.4571		181.119	-8.745	0.89552	184.094	-9.185	0.9445	186.255	-6.183	0.90758		207.809	-6.902	205.799	-9.576	202.736	-9.318		3.7958	34.2448	3.7958	22.1877	3.7958	11.2503
2024.56	0.99395	0.99863	0.99577	0.99384	0.99087		2024.56	0.9872	0.99182	0.98732	0.99384	0.98309		2024.56	0.99384	0.99264	0.99113	0.99585	0.98518		24.14	155.143	48.5714	42.1714	34.7429		181.35	-8.748	0.8955	184.348	-9.188	0.94443	186.415	-6.187	0.90755		208.187	-6.909	205.896	-9.578	202.781	-9.334		3.7998	34.2438	3.7998	22.1866	3.7998	11.2502
2022.49	0.99418	0.99716	0.99524	0.99003	0.99099		2022.49	0.98628	0.99373	0.98998	0.99003	0.98391		2022.49	0.99003	0.9908	0.98745	0.99517	0.98637		24.16	152.286	47.2571	43.6	36.0571		181.523	-8.751	0.89544	184.61	-9.19	0.94437	186.618	-6.191	0.90746		208.304	-6.915	206.202	-9.58	203.181	-9.349		3.8038	34.2428	3.8038	22.1856	3.8038	11.2502
2020.43	0.99494	0.99419	0.99384	0.98768	0.9911		2020.43	0.98617	0.9961	0.99328	0.98768	0.98386		2020.43	0.98768	0.98847	0.98364	0.99351	0.98684		24.18	136.229	44.1143	43.0857	36.7429		181.846	-8.755	0.8953	184.603	-9.191	0.94437	186.93	-6.195	0.90739		208.38	-6.921	206.413	-9.581	203.302	-9.364		3.80781	34.2419	3.80781	22.1845	3.80781	11.2502
2018.37	0.99638	0.99084	0.9935	0.98794	0.99119		2018.37	0.9862	0.99806	0.99537	0.98794	0.98327		2018.37	0.98794	0.98699	0.98205	0.99183	0.98688		24.2	126.857	35.7714	38.0571	39.0286		181.828	-8.757	0.89523	184.854	-9.193	0.94436	186.89	-6.199	0.9074		208.543	-6.928	206.41	-9.582	203.358	-9.381		3.81181	34.2409	3.81181	22.1834	3.81181	11.2502
2016.31	0.99686	0.98776	0.99408	0.98976	0.99126		2016.31	0.98653	0.99868	0.99554	0.98976	0.98264		2016.31	0.98976	0.98593	0.98334	0.99054	0.98691		24.22	119.371	38.6857	39.6571	38.6857		182.018	-8.759	0.89518	184.876	-9.194	0.94429	187.127	-6.203	0.90741		208.724	-6.935	206.632	-9.583	203.492	-9.398		3.81582	34.24	3.81582	22.1824	3.81582	11.2502
2014.25	0.99576	0.98559	0.9941	0.99144	0.9913		2014.25	0.98763	0.99757	0.99423	0.99144	0.98207		2014.25	0.99144	0.98505	0.98627	0.99085	0.98713		24.24	131.257	34	37.8286	39.3714		182.132	-8.761	0.8951	185.317	-9.196	0.94424	187.201	-6.207	0.90737		209.055	-6.942	206.744	-9.584	203.634	-9.416		3.81982	34.239	3.81982	22.1813	3.81982	11.2502
2012.19	0.99477	0.98452	0.99352	0.99227	0.99132		2012.19	0.98923	0.9954	0.99247	0.99227	0.98127		2012.19	0.99227	0.98541	0.98923	0.99313	0.9872		24.26	134.971	37.3143	38.6286	37.4857		182.431	-8.764	0.89496	185.33	-9.197	0.94428	187.566	-6.211	0.90727		209.036	-6.95	207.129	-9.586	203.99	-9.433		3.82382	34.238	3.82382	22.1803	3.82382	11.2502
2010.12	0.99524	0.98345	0.99285	0.99214	0.9913		2010.12	0.99023	0.99312	0.99043	0.99214	0.98034		2010.12	0.99214	0.98692	0.99111	0.99575	0.9868		24.28	132.971	38.4	34.7429	40.6286		182.606	-8.766	0.89484	185.531	-9.198	0.94434	187.659	-6.214	0.90725		209.282	-6.957	207.113	-9.589	204.048	-9.45		3.82783	34.2371	3.82783	22.1793	3.82783	11.2502
2008.06	0.99611	0.98145	0.99256	0.9912	0.99125		2008.06	0.99117	0.99145	0.98873	0.9912	0.97934		2008.06	0.9912	0.98748	0.99127	0.9966	0.98594		24.3	133.086	43.3714	39.9429	36.4		182.651	-8.767	0.89479	185.555	-9.201	0.94432	187.761	-6.217	0.90724		209.31	-6.965	207.346	-9.592	204.25	-9.469		3.83183	34.2362	3.83183	22.1782	3.83183	11.2502
2006	0.99618	0.98031	0.99295	0.99019	0.99117		2006	0.99234	0.9908	0.98866	0.99019	0.97813		2006	0.99019	0.98684	0.99013	0.99579	0.98489		24.32	140.4	47.2	41.7143	35.8857		182.809	-8.771	0.8947	185.879	-9.204	0.9443	187.897	-6.221	0.9072		209.712	-6.973	207.381	-9.595	204.258	-9.486		3.83584	34.2352	3.83584	22.1772	3.83584	11.2502
2003.94	0.99599	0.98204	0.99431	0.99002	0.99106		2003.94	0.99189	0.99073	0.98962	0.99002	0.97674		2003.94	0.99002	0.98716	0.98955	0.99521	0.98402		24.34	148.629	48.7429	43.2571	40.2286		182.958	-8.774	0.89457	186.094	-9.206	0.94433	188.132	-6.225	0.9071		209.769	-6.98	207.724	-9.6	204.641	-9.504		3.83984	34.2343	3.83984	22.1762	3.83984	11.2502
2001.88	0.99618	0.98552	0.99651	0.99091	0.99092		2001.88	0.98944	0.9908	0.99026	0.99091	0.9758		2001.88	0.99091	0.9887	0.99087	0.99534	0.98358		24.36	152.571	46.5714	36.0571	45.0286		183.317	-8.778	0.89446	186.137	-9.209	0.94436	188.437	-6.228	0.90702		209.92	-6.987	207.891	-9.604	204.739	-9.52		3.84384	34.2333	3.84384	22.1752	3.84384	11.2502
1999.82	0.99666	0.98867	0.99828	0.99191	0.99076		1999.82	0.9871	0.99058	0.99014	0.99191	0.97581		1999.82	0.99191	0.99003	0.99323	0.99526	0.98385		24.38	147.714	43.4857	34.9714	46.8		183.297	-8.781	0.89441	186.321	-9.213	0.94433	188.399	-6.231	0.90701		210.011	-6.994	207.984	-9.609	204.899	-9.538		3.84785	34.2324	3.84785	22.1742	3.84785	11.2502
1997.75	0.99684	0.99106	0.99919	0.99237	0.99057		1997.75	0.98692	0.98998	0.98956	0.99237	0.97626		1997.75	0.99237	0.99098	0.99544	0.99464	0.98458		24.4	141.886	42.6286	36.9143	39.0286		183.541	-8.784	0.89437	186.416	-9.217	0.94428	188.631	-6.235	0.90698		210.246	-7.001	208.134	-9.614	204.967	-9.556		3.85185	34.2315	3.85185	22.1732	3.85185	11.2502
1995.69	0.99683	0.99272	0.99988	0.99318	0.99037		1995.69	0.98894	0.99002	0.98923	0.99318	0.97651		1995.69	0.99318	0.99237	0.99757	0.99418	0.98516		24.42	125.771	45.6	43.3714	34.6286		183.547	-8.789	0.89424	186.819	-9.22	0.94429	188.707	-6.24	0.90691		210.525	-7.009	208.271	-9.618	205.12	-9.574		3.85586	34.2306	3.85586	22.1722	3.85586	11.2502
1993.63	0.99737	0.99305	1.00001	0.995	0.99017		1993.63	0.9917	0.99123	0.98891	0.995	0.97677		1993.63	0.995	0.99428	0.99952	0.99427	0.98553		24.44	123.829	48.7429	42.4571	27.7143		183.947	-8.794	0.8941	186.824	-9.223	0.94435	189.126	-6.244	0.90684		210.535	-7.015	208.613	-9.622	205.439	-9.592		3.85986	34.2296	3.85986	22.1712	3.85986	11.2502
1991.57	0.99788	0.99226	0.99917	0.99714	0.98996		1991.57	0.99428	0.99295	0.98833	0.99714	0.97735		1991.57	0.99714	0.996	1.00022	0.99433	0.98589		24.46	123.886	44.9714	38.5143	34.5143		184.074	-8.799	0.89402	187.04	-9.227	0.94434	189.141	-6.247	0.90683		210.741	-7.022	208.636	-9.626	205.568	-9.611		3.86386	34.2287	3.86386	22.1702	3.86386	11.2502
1989.51	0.99743	0.99137	0.99771	0.99847	0.98976		1989.51	0.99557	0.99369	0.98758	0.99847	0.97788		1989.51	0.99847	0.99675	0.99877	0.99403	0.98616		24.48	130.229	37.4286	34.1714	38.4571		184.163	-8.804	0.89397	187.029	-9.231	0.94426	189.279	-6.25	0.90684		210.801	-7.03	208.85	-9.63	205.675	-9.631		3.86787	34.2278	3.86787	22.1693	3.86787	11.2501
1987.45	0.99608	0.98989	0.99604	0.99845	0.98957		1987.45	0.99449	0.99266	0.98667	0.99845	0.97823		1987.45	0.99845	0.99632	0.99572	0.99384	0.98659		24.5	130.171	36.8	38.5714	44		184.285	-8.811	0.89383	187.452	-9.234	0.94424	189.391	-6.255	0.9068		211.195	-7.037	208.874	-9.634	205.717	-9.65		3.87187	34.2269	3.87187	22.1683	3.87187	11.2501
1985.38	0.99446	0.98698	0.99431	0.99678	0.9894		1985.38	0.99259	0.99134	0.98639	0.99678	0.97885		1985.38	0.99678	0.99509	0.99244	0.99411	0.98757		24.52	132.571	37.9429	41.3714	39.0286		184.435	-8.818	0.89369	187.575	-9.235	0.94426	189.68	-6.259	0.9067		211.245	-7.044	209.272	-9.639	206.034	-9.67		3.87588	34.226	3.87588	22.1673	3.87588	11.2501
1983.32	0.99323	0.98366	0.99244	0.99415	0.98926		1983.32	0.99172	0.99086	0.9873	0.99415	0.97948		1983.32	0.99415	0.99322	0.98929	0.99409	0.98866		24.54	135.314	41.3143	37.7143	37.0857		184.777	-8.824	0.89359	187.697	-9.238	0.94424	189.905	-6.262	0.90663		211.384	-7.052	209.364	-9.643	206.206	-9.69		3.87988	34.2251	3.87988	22.1664	3.87988	11.2501
1981.26	0.99221	0.98165	0.99074	0.99198	0.98914		1981.26	0.99218	0.99045	0.9889	0.99198	0.97973		1981.26	0.99198	0.99099	0.98695	0.99302	0.98941		24.56	131.886	38.1143	34.4	35.6571		184.815	-8.83	0.89355	187.792	-9.24	0.94416	189.899	-6.266	0.90663		211.474	-7.06	209.522	-9.649	206.421	-9.711		3.88388	34.2242	3.88388	22.1654	3.88388	11.2501
1979.2	0.99142	0.98194	0.99039	0.99104	0.98906		1979.2	0.99433	0.98996	0.99051	0.99104	0.98		1979.2	0.99104	0.98969	0.98683	0.99189	0.98993		24.58	133.029	34.3429	36.9143	43.5429		185.024	-8.835	0.89345	187.962	-9.242	0.9441	190.118	-6.271	0.9066		211.761	-7.068	209.609	-9.656	206.413	-9.731		3.88789	34.2234	3.88789	22.1645	3.88789	11.2501
1977.14	0.99099	0.98412	0.99149	0.99177	0.98901		1977.14	0.99712	0.99019	0.9921	0.99177	0.98035		1977.14	0.99177	0.99005	0.98868	0.99194	0.99016		24.6	126.629	29.2571	40.0571	41.8286		185.02	-8.84	0.89332	188.278	-9.244	0.94413	190.25	-6.276	0.90654		211.991	-7.076	209.805	-9.663	206.614	-9.751		3.89189	34.2225	3.89189	22.1635	3.89189	11.2501
1975.08	0.99011	0.98629	0.99252	0.99424	0.989		1975.08	0.99842	0.99156	0.99402	0.99424	0.98053		1975.08	0.99424	0.99161	0.99024	0.99265	0.99018		24.62	128.343	37.0857	37.9429	39.2		185.404	-8.844	0.89325	188.356	-9.246	0.94417	190.621	-6.28	0.90647		212.002	-7.084	210.103	-9.669	206.863	-9.771		3.8959	34.2216	3.8959	22.1626	3.8959	11.2501
1973.01	0.98894	0.98674	0.99307	0.99723	0.98903		1973.01	0.99806	0.99323	0.99552	0.99723	0.9807		1973.01	0.99723	0.99304	0.98961	0.99315	0.99033		24.64	135.943	35.3143	37.7143	42.6286		185.531	-8.846	0.89321	188.522	-9.248	0.94413	190.599	-6.284	0.90648		212.189	-7.093	210.189	-9.675	207.068	-9.792		3.8999	34.2207	3.8999	22.1617	3.8999	11.2501
1970.95	0.98843	0.98525	0.9939	0.99908	0.98909		1970.95	0.99736	0.99434	0.99578	0.99908	0.98108		1970.95	0.99908	0.993	0.98748	0.99358	0.99061		24.66	134	36.7429	40.5143	44		185.725	-8.849	0.89314	188.573	-9.251	0.9441	190.814	-6.289	0.90649		212.305	-7.102	210.361	-9.682	207.144	-9.814		3.9039	34.2198	3.9039	22.1607	3.9039	11.2501
1968.89	0.98868	0.98297	0.99503	0.99907	0.98919		1968.89	0.99718	0.99533	0.99532	0.99907	0.98176		1968.89	0.99907	0.99183	0.98573	0.99411	0.99088		24.68	141.086	33.9429	43.9429	41.2571		185.787	-8.851	0.89299	188.938	-9.253	0.94413	190.89	-6.293	0.90642		212.701	-7.11	210.371	-9.688	207.229	-9.835		3.90791	34.219	3.90791	22.1598	3.90791	11.2501
1966.83	0.98922	0.98112	0.99552	0.99767	0.98932		1966.83	0.99662	0.99679	0.99538	0.99767	0.98269		1966.83	0.99767	0.99031	0.98481	0.99417	0.99128		24.7	143.257	38.6857	43.7143	31.5429		185.943	-8.852	0.89291	189.028	-9.255	0.94419	191.203	-6.297	0.90632		212.685	-7.118	210.775	-9.693	207.442	-9.858		3.91191	34.2181	3.91191	22.1589	3.91191	11.2501
1964.77	0.98979	0.98032	0.99478	0.99578	0.98949		1964.77	0.99497	0.9974	0.99606	0.99578	0.98365		1964.77	0.99578	0.98884	0.9842	0.99377	0.99174		24.72	151.429	33.3143	37.9429	35.1429		186.22	-8.852	0.89287	189.258	-9.259	0.94419	191.372	-6.3	0.90628		212.887	-7.126	210.88	-9.698	207.686	-9.882		3.91592	34.2172	3.91592	22.158	3.91592	11.2501
1962.71	0.99048	0.98095	0.99352	0.99397	0.98969		1962.71	0.99328	0.99579	0.99605	0.99397	0.98445		1962.71	0.99397	0.98778	0.98391	0.99372	0.99205		24.74	138.8	35.8286	34.5714	35.9429		186.38	-8.853	0.89274	189.277	-9.263	0.94415	191.423	-6.303	0.90626		212.913	-7.135	211.052	-9.703	207.889	-9.908		3.91992	34.2164	3.91992	22.1571	3.91992	11.2501
1960.64	0.9911	0.98251	0.99262	0.99306	0.98991		1960.64	0.99181	0.99337	0.99533	0.99306	0.98492		1960.64	0.99306	0.98725	0.98404	0.99424	0.99214		24.76	144.857	44.6857	32.1143	41.2571		186.52	-8.854	0.89261	189.503	-9.266	0.94415	191.571	-6.308	0.90619		213.274	-7.142	211.067	-9.708	207.885	-9.934		3.92392	34.2155	3.92392	22.1562	3.92392	11.2501
1958.58	0.99106	0.98395	0.99172	0.99351	0.99017		1958.58	0.99033	0.99225	0.99509	0.99351	0.98484		1958.58	0.99351	0.98753	0.98402	0.99447	0.99192		24.78	140.4	46.5714	32.6857	33.7714		186.577	-8.853	0.89249	189.748	-9.269	0.94421	191.757	-6.311	0.9061		213.438	-7.15	211.357	-9.712	208.107	-9.961		3.92793	34.2147	3.92793	22.1553	3.92793	11.2501
1956.52	0.9904	0.98441	0.99036	0.99466	0.99045		1956.52	0.98977	0.99213	0.99507	0.99466	0.98438		1956.52	0.99466	0.98794	0.9833	0.99348	0.9915		24.8	150.114	43.4857	34.1714	33.0857		186.834	-8.853	0.89244	189.912	-9.272	0.94421	192.09	-6.315	0.90603		213.504	-7.157	211.555	-9.716	208.254	-9.989		3.93193	34.2138	3.93193	22.1544	3.93193	11.2501
1954.46	0.98994	0.9839	0.98912	0.99584	0.99074		1954.46	0.99119	0.99189	0.99403	0.99584	0.98381		1954.46	0.99584	0.98761	0.98285	0.99197	0.99109		24.82	158.743	41.4857	41.2	36.6286		187.041	-8.853	0.89235	190.011	-9.275	0.94416	192.072	-6.319	0.90602		213.641	-7.165	211.722	-9.72	208.588	-10.018		3.93594	34.213	3.93594	22.1535	3.93594	11.2501
1952.4	0.99001	0.98295	0.98854	0.99696	0.99106		1952.4	0.99407	0.9913	0.99174	0.99696	0.9834		1952.4	0.99696	0.98724	0.98348	0.99102	0.9908		24.84	161.486	47.3714	45.7714	40.8		187.269	-8.855	0.89222	190.086	-9.277	0.94414	192.309	-6.324	0.90601		213.811	-7.172	211.799	-9.724	208.59	-10.047		3.93994	34.2122	3.93994	22.1526	3.93994	11.2501
1950.34	0.99059	0.98215	0.9886	0.99786	0.99139		1950.34	0.99647	0.99083	0.98941	0.99786	0.98332		1950.34	0.99786	0.98796	0.98447	0.99071	0.99077		24.86	155.886	44.8571	41.4857	42.0571		187.251	-8.856	0.89211	190.401	-9.279	0.94419	192.36	-6.329	0.90595		214.145	-7.179	211.906	-9.727	208.78	-10.078		3.94394	34.2113	3.94394	22.1517	3.94394	11.2501
1948.27	0.99185	0.98235	0.98896	0.99809	0.99173		1948.27	0.99721	0.99026	0.98778	0.99809	0.98329		1948.27	0.99809	0.98975	0.98515	0.99129	0.99084		24.88	149.771	42.2857	35.9429	43.1429		187.472	-8.856	0.89206	190.571	-9.281	0.94421	192.726	-6.333	0.90588		214.13	-7.186	212.222	-9.73	208.835	-10.108		3.94795	34.2105	3.94795	22.1509	3.94795	11.25
1946.21	0.99347	0.98352	0.98918	0.99694	0.99208		1946.21	0.99666	0.98939	0.98657	0.99694	0.98317		1946.21	0.99694	0.99138	0.98557	0.99238	0.99062		24.9	152.629	39.3714	26.8	39.6		187.673	-8.856	0.892	190.725	-9.284	0.94416	192.83	-6.337	0.90585		214.371	-7.193	212.361	-9.734	209.146	-10.137		3.95195	34.2097	3.95195	22.15	3.95195	11.25
1944.15	0.99504	0.98497	0.9894	0.99464	0.99242		1944.15	0.99552	0.98886	0.98609	0.99464	0.98306		1944.15	0.99464	0.99214	0.98599	0.99292	0.99004		24.92	152.457	37.4857	27.4286	36.1143		187.949	-8.857	0.89187	190.739	-9.287	0.94411	192.93	-6.342	0.90584		214.409	-7.201	212.5	-9.737	209.373	-10.166		3.95596	34.2088	3.95596	22.1491	3.95596	11.25
1942.09	0.99577	0.98613	0.98966	0.9922	0.99276		1942.09	0.99438	0.98872	0.98673	0.9922	0.98289		1942.09	0.9922	0.99189	0.98637	0.99246	0.98931		24.94	163.829	41.5429	29.7714	39.3143		187.996	-8.857	0.89175	191.003	-9.289	0.94415	193.08	-6.347	0.90582		214.793	-7.208	212.567	-9.74	209.388	-10.194		3.95996	34.208	3.95996	22.1483	3.95996	11.25
1940.03	0.99537	0.98615	0.98975	0.99055	0.99309		1940.03	0.99381	0.98869	0.98808	0.99055	0.98251		1940.03	0.99055	0.99064	0.98641	0.99146	0.9887		24.96	160.229	42.5714	45.0286	39.0286		188.123	-8.857	0.89168	191.2	-9.293	0.94417	193.289	-6.352	0.90574		214.867	-7.215	212.822	-9.742	209.584	-10.223		3.96396	34.2072	3.96396	22.1474	3.96396	11.25
1937.97	0.99478	0.98484	0.99001	0.9902	0.9934		1937.97	0.99433	0.98913	0.98953	0.9902	0.982		1937.97	0.9902	0.98908	0.98641	0.99094	0.98807		24.98	160.743	43.4286	54.4	38.4		188.269	-8.857	0.89163	191.465	-9.297	0.94415	193.595	-6.357	0.90567		214.974	-7.223	212.985	-9.745	209.658	-10.25		3.96797	34.2064	3.96797	22.1466	3.96797	11.25
1935.9	0.99435	0.9831	0.9906	0.99084	0.99369		1935.9	0.9955	0.98996	0.9905	0.99084	0.98142		1935.9	0.99084	0.98807	0.9867	0.99112	0.98728		25	149.886	44.6286	50.8571	32.7429		188.53	-8.858	0.89151	191.458	-9.301	0.9441	193.548	-6.361	0.90566		215.096	-7.232	213.231	-9.748	210.021	-10.276		3.97197	34.2056	3.97197	22.1457	3.97197	11.25
1933.84	0.99399	0.98204	0.99146	0.99204	0.99395		1933.84	0.99597	0.9907	0.99102	0.99204	0.98088		1933.84	0.99204	0.98797	0.98719	0.99158	0.98653		25.02	147.771	46.2857	43.1429	34.4		188.789	-8.858	0.89136	191.605	-9.305	0.94415	193.799	-6.366	0.90565		215.332	-7.241	213.213	-9.751	210.056	-10.3		3.97598	34.2048	3.97598	22.1449	3.97598	11.25
1931.78	0.99383	0.9821	0.9925	0.99324	0.99417		1931.78	0.99548	0.99142	0.99158	0.99324	0.98042		1931.78	0.99324	0.9884	0.98793	0.9922	0.98595		25.04	145.429	50.9714	35.2	28.4571		188.759	-8.858	0.8913	191.849	-9.309	0.9442	193.843	-6.372	0.90555		215.594	-7.249	213.415	-9.754	210.271	-10.325		3.97998	34.204	3.97998	22.1441	3.97998	11.25
1929.72	0.99383	0.98256	0.99321	0.99384	0.99437		1929.72	0.99488	0.9924	0.99222	0.99384	0.98		1929.72	0.99384	0.9887	0.98872	0.99263	0.98539		25.06	145.086	55.0286	34.8571	36.0571		189.002	-8.858	0.89125	192.078	-9.313	0.94419	194.277	-6.378	0.90546		215.592	-7.258	213.652	-9.756	210.261	-10.35		3.98398	34.2032	3.98398	22.1433	3.98398	11.25
1927.66	0.99368	0.98278	0.99292	0.99409	0.99453		1927.66	0.99444	0.99292	0.99276	0.99409	0.97975		1927.66	0.99409	0.98867	0.98925	0.99248	0.98486		25.08	152.171	53.2	31.9429	38.8		189.082	-8.859	0.89113	192.177	-9.318	0.94416	194.287	-6.382	0.90544		215.82	-7.267	213.869	-9.76	210.603	-10.375		3.98799	34.2024	3.98799	22.1424	3.98799	11.25
1925.6	0.99302	0.98281	0.99168	0.99456	0.99464		1925.6	0.9943	0.99229	0.99306	0.99456	0.97983		1925.6	0.99456	0.98826	0.98975	0.99194	0.98465		25.1	154.4	41.3143	41.3714	44.6286		189.475	-8.86	0.89099	192.271	-9.321	0.9442	194.433	-6.387	0.90542		215.867	-7.277	213.969	-9.763	210.788	-10.399		3.99199	34.2016	3.99199	22.1416	3.99199	11.25
1923.53	0.99249	0.98311	0.99087	0.99564	0.99472		1923.53	0.99489	0.99123	0.9931	0.99564	0.9802		1923.53	0.99564	0.98777	0.99044	0.9919	0.98486		25.12	148	39.9429	42.4	40.4		189.484	-8.861	0.89092	192.474	-9.325	0.94426	194.526	-6.393	0.90537		216.276	-7.286	214.052	-9.766	210.862	-10.423		3.996	34.2008	3.996	22.1408	3.996	11.25
1921.47	0.99306	0.984	0.9912	0.99685	0.99477		1921.47	0.99599	0.99072	0.99314	0.99685	0.98077		1921.47	0.99685	0.9878	0.9912	0.99283	0.98521		25.14	133.714	44.2286	39.6	41.4286		189.686	-8.862	0.89089	192.697	-9.329	0.94422	194.834	-6.4	0.90526		216.288	-7.295	214.257	-9.768	210.996	-10.448		4	34.2	4	22.14	4	11.25
1919.41	0.99413	0.98521	0.99182	0.99695	0.99478		1919.41	0.99713	0.99077	0.99317	0.99695	0.98146		1919.41	0.99695	0.98843	0.99165	0.99394	0.98551		25.16	120	46.6857	33.6	43.3143		189.737	-8.864	0.89079	192.935	-9.332	0.94417	195.057	-6.405	0.9052		216.466	-7.305	214.488	-9.771	211.097	-10.474
1917.35	0.99451	0.98592	0.99202	0.99575	0.99475		1917.35	0.99811	0.99115	0.99312	0.99575	0.98195		1917.35	0.99575	0.98912	0.99132	0.99422	0.98569		25.18	123.886	41.6571	31.7143	39.2		190.046	-8.866	0.89066	192.922	-9.335	0.9442	195.054	-6.41	0.90522		216.525	-7.315	214.709	-9.774	211.445	-10.499
1915.29	0.99391	0.98547	0.99199	0.99422	0.9947		1915.29	0.99847	0.9917	0.9931	0.99422	0.98219		1915.29	0.99422	0.98945	0.99013	0.99352	0.98577		25.2	137.829	42.2286	27.9429	35.2		190.248	-8.868	0.89056	193.174	-9.338	0.94424	195.278	-6.416	0.90516		216.815	-7.324	214.705	-9.775	211.511	-10.522
1913.23	0.99274	0.98412	0.99193	0.99307	0.99462		1913.23	0.99812	0.99208	0.99288	0.99307	0.98237		1913.23	0.99307	0.98949	0.98856	0.99225	0.98592		25.22	150.857	47.4857	31.6	40.2857		190.302	-8.87	0.89051	193.292	-9.341	0.94422	195.381	-6.422	0.90508		217.034	-7.333	214.913	-9.776	211.706	-10.547
1911.16	0.99148	0.98254	0.99153	0.9922	0.99453		1911.16	0.99751	0.99188	0.99247	0.9922	0.9825		1911.16	0.9922	0.98934	0.9873	0.99083	0.98615		25.24	149.257	42	36.7429	42.5143		190.479	-8.872	0.89041	193.634	-9.344	0.94415	195.764	-6.427	0.90498		217.065	-7.342	215.092	-9.777	211.718	-10.573
1909.1	0.99033	0.98134	0.99086	0.99172	0.99442		1909.1	0.99686	0.99129	0.99213	0.99172	0.98254		1909.1	0.99172	0.98924	0.98689	0.9898	0.98633		25.26	141.086	38.2857	41.8857	31.9429		190.531	-8.875	0.89027	193.658	-9.346	0.94413	195.76	-6.431	0.90498		217.262	-7.351	215.411	-9.779	212.028	-10.598
1907.04	0.98998	0.98124	0.99081	0.99211	0.9943		1907.04	0.9962	0.99099	0.99192	0.99211	0.98265		1907.04	0.99211	0.98978	0.98746	0.98991	0.98659		25.28	138.171	38.8	36.2286	32.2857		190.942	-8.878	0.89016	193.819	-9.347	0.94419	195.962	-6.436	0.90499		217.346	-7.36	215.412	-9.78	212.186	-10.623
1904.98	0.99105	0.98256	0.99164	0.99281	0.99418		1904.98	0.99575	0.99151	0.9922	0.99281	0.98292		1904.98	0.99281	0.99114	0.98864	0.99121	0.98699		25.3	135.143	41.0286	37.2	40.2857		190.993	-8.88	0.89011	193.93	-9.349	0.94417	196.03	-6.441	0.90492		217.724	-7.369	215.578	-9.781	212.362	-10.648
1902.92	0.99274	0.98439	0.99259	0.99299	0.99405		1902.92	0.996	0.99273	0.99299	0.99299	0.98321		1902.92	0.99299	0.99275	0.98974	0.99293	0.9874		25.32	137.429	32.8571	36.9714	41.7714		191.192	-8.882	0.89004	194.216	-9.352	0.9441	196.375	-6.446	0.90483		217.742	-7.378	215.711	-9.783	212.448	-10.674
1900.86	0.99406	0.98573	0.99326	0.99258	0.99392		1900.86	0.9969	0.99394	0.99366	0.99258	0.98324		1900.86	0.99258	0.99395	0.99039	0.99462	0.98761		25.34	134.229	33.3714	34.2286	39.3714		191.168	-8.885	0.8899	194.421	-9.355	0.94406	196.531	-6.451	0.9048		217.927	-7.387	216.006	-9.785	212.533	-10.7
1898.79	0.99489	0.98672	0.99394	0.99175	0.9938		1898.79	0.99769	0.99449	0.99381	0.99175	0.98302		1898.79	0.99175	0.99454	0.99079	0.99609	0.98754		25.36	129.829	37.7714	28.0571	40.2286		191.523	-8.888	0.88979	194.452	-9.357	0.94407	196.564	-6.456	0.90481		217.966	-7.396	216.153	-9.787	212.838	-10.725
1896.73	0.99534	0.98756	0.99458	0.99088	0.99368		1896.73	0.99813	0.99453	0.99367	0.99088	0.98285		1896.73	0.99088	0.99454	0.99111	0.99681	0.98748		25.38	121.886	40.6857	29.7714	39.9429		191.724	-8.89	0.88974	194.632	-9.36	0.94407	196.764	-6.462	0.90474		218.306	-7.405	216.196	-9.788	213.022	-10.751
1894.67	0.99542	0.98801	0.9948	0.99049	0.99356		1894.67	0.99835	0.99451	0.99374	0.99049	0.98293		1894.67	0.99049	0.99405	0.99132	0.99667	0.98766		25.4	122.4	44.2286	33.3714	33.7143		191.851	-8.893	0.88966	194.788	-9.364	0.944	196.9	-6.468	0.90462		218.485	-7.414	216.369	-9.791	213.146	-10.777
1892.61	0.99532	0.98814	0.99479	0.99079	0.99345		1892.61	0.99806	0.9944	0.99408	0.99079	0.98312		1892.61	0.99079	0.99361	0.99145	0.99632	0.98795		25.42	131.371	42	32.2857	32.1143		191.95	-8.896	0.8895	195.143	-9.367	0.94394	197.252	-6.474	0.90453		218.515	-7.422	216.568	-9.795	213.197	-10.803
1890.55	0.9953	0.98813	0.99491	0.99167	0.99334		1890.55	0.99735	0.99415	0.99452	0.99167	0.98336		1890.55	0.99167	0.99367	0.99154	0.99606	0.98824		25.44	128.8	41.2	31.7143	32.4571		192.062	-8.898	0.88937	195.135	-9.369	0.94394	197.237	-6.48	0.90451		218.684	-7.432	216.882	-9.799	213.424	-10.829
1888.49	0.99529	0.98796	0.99506	0.99288	0.99324		1888.49	0.99685	0.9938	0.99484	0.99288	0.98372		1888.49	0.99288	0.99382	0.9915	0.99567	0.98858		25.46	128.114	42.4	29.7714	35.1429		192.386	-8.9	0.8893	195.36	-9.371	0.94393	197.476	-6.486	0.90448		218.827	-7.441	216.843	-9.803	213.605	-10.855
1886.42	0.99492	0.98746	0.99503	0.99412	0.99314		1886.42	0.99685	0.99324	0.99472	0.99412	0.98418		1886.42	0.99412	0.99353	0.99108	0.99512	0.98903		25.48	130.057	44.2857	37.4857	32.8571		192.491	-8.903	0.88921	195.384	-9.373	0.94387	197.518	-6.492	0.90438		219.187	-7.451	217.076	-9.807	213.877	-10.881
1884.36	0.9944	0.98692	0.99491	0.99492	0.99304		1884.36	0.99707	0.99262	0.9941	0.99492	0.98456		1884.36	0.99492	0.99313	0.9905	0.995	0.98957		25.5	142.8	42.6286	40.2857	28.4571		192.667	-8.905	0.88904	195.763	-9.375	0.9438	197.881	-6.497	0.90429		219.161	-7.46	217.157	-9.812	213.851	-10.906
1882.3	0.99415	0.98694	0.99489	0.99485	0.99296		1882.3	0.99727	0.99224	0.99343	0.99485	0.98475		1882.3	0.99485	0.99307	0.99026	0.99549	0.99004		25.52	146.057	41.2	39.3143	31.6		192.701	-8.907	0.8889	195.886	-9.377	0.94378	198.006	-6.502	0.90425		219.387	-7.469	217.504	-9.817	214.034	-10.931
1880.24	0.99378	0.98714	0.99476	0.9942	0.99287		1880.24	0.99754	0.9924	0.99328	0.9942	0.98486		1880.24	0.9942	0.99312	0.99026	0.99584	0.99029		25.54	152.629	43.6	32.1143	39.4286		192.965	-8.908	0.88883	195.974	-9.378	0.94381	198.112	-6.507	0.90425		219.415	-7.479	217.586	-9.821	214.212	-10.957
1878.18	0.99309	0.98679	0.99437	0.99367	0.9928		1878.18	0.99791	0.99328	0.99408	0.99367	0.98498		1878.18	0.99367	0.99297	0.99021	0.99565	0.99038		25.56	146.229	45.8286	29.6571	46		193.145	-8.91	0.8888	196.106	-9.38	0.94377	198.228	-6.513	0.90419		219.802	-7.489	217.708	-9.823	214.498	-10.983
1876.12	0.9928	0.98603	0.99403	0.99349	0.99272		1876.12	0.99846	0.99466	0.99547	0.99349	0.98501		1876.12	0.99349	0.99286	0.99029	0.99532	0.99043		25.58	130.686	43.2	27.5429	44.5143		193.391	-8.912	0.88866	196.325	-9.382	0.94371	198.431	-6.519	0.90411		219.908	-7.498	217.833	-9.826	214.577	-11.008
1874.05	0.99326	0.98541	0.99378	0.99336	0.99266		1874.05	0.99892	0.99599	0.99661	0.99336	0.985		1874.05	0.99336	0.99287	0.99068	0.99516	0.99051		25.6	132.171	38	29.1429	38.8		193.403	-8.913	0.88853	196.632	-9.385	0.94371	198.741	-6.525	0.90404		220.005	-7.507	218.061	-9.829	214.641	-11.033
1871.99	0.99396	0.98505	0.9935	0.99325	0.9926		1871.99	0.99893	0.9968	0.99718	0.99325	0.98508		1871.99	0.99325	0.99268	0.99101	0.99512	0.99045		25.62	133.429	38.6286	31.3143	33.3714		193.569	-8.915	0.88848	196.631	-9.387	0.94375	198.737	-6.531	0.90402		220.117	-7.518	218.325	-9.831	214.817	-11.059
1869.93	0.99448	0.98484	0.99314	0.99327	0.99255		1869.93	0.99854	0.99695	0.99719	0.99327	0.98517		1869.93	0.99327	0.99225	0.99094	0.99498	0.99013		25.64	141.657	40.7429	33.3714	32.6857		193.79	-8.916	0.88844	196.856	-9.39	0.94376	198.966	-6.537	0.90398		220.338	-7.528	218.347	-9.833	215.056	-11.085
1867.87	0.99494	0.98493	0.99296	0.99312	0.99251		1867.87	0.99804	0.99662	0.99684	0.99312	0.98503		1867.87	0.99312	0.99212	0.99073	0.99488	0.98965		25.66	138.629	34.4	38.3429	33.6		194.006	-8.918	0.88831	196.871	-9.393	0.9437	199.014	-6.545	0.90388		220.62	-7.538	218.539	-9.835	215.31	-11.111
1865.81	0.99542	0.98557	0.99311	0.99268	0.99248		1865.81	0.99756	0.99612	0.99649	0.99268	0.98464		1865.81	0.99268	0.99259	0.99072	0.99517	0.98914		25.68	144.114	31.0286	38.0571	34.0571		194.164	-8.919	0.88814	197.32	-9.395	0.94364	199.422	-6.552	0.90377		220.609	-7.548	218.587	-9.838	215.287	-11.137
1863.75	0.99552	0.9866	0.99364	0.99223	0.99246		1863.75	0.99732	0.9957	0.99642	0.99223	0.98423		1863.75	0.99223	0.99331	0.99083	0.99563	0.98868		25.7	137.029	33.7714	37.6571	35.3143		194.229	-8.921	0.88805	197.352	-9.397	0.94367	199.48	-6.558	0.9037		220.838	-7.558	219.001	-9.841	215.536	-11.164
1861.68	0.995	0.98749	0.99449	0.99218	0.99245		1861.68	0.99772	0.99571	0.99673	0.99218	0.98391		1861.68	0.99218	0.99398	0.99084	0.9958	0.98833		25.72	144.286	39.4286	37.8857	40.6857		194.393	-8.922	0.88799	197.494	-9.4	0.94369	199.617	-6.564	0.90369		220.893	-7.57	219.03	-9.844	215.569	-11.192
1859.62	0.99423	0.98804	0.99533	0.99273	0.99246		1859.62	0.99881	0.99651	0.99718	0.99273	0.98369		1859.62	0.99273	0.99455	0.99089	0.99575	0.98816		25.74	143.314	35.1429	42.9143	42.6286		194.611	-8.924	0.88784	197.543	-9.402	0.94363	199.707	-6.571	0.90361		221.297	-7.581	219.216	-9.847	215.971	-11.221
1857.56	0.99371	0.98859	0.99598	0.99362	0.99248		1857.56	0.99971	0.99779	0.99741	0.99362	0.98357		1857.56	0.99362	0.99491	0.99116	0.99588	0.98815		25.76	134	35.4286	37.3714	40.5143		194.923	-8.927	0.88768	197.841	-9.405	0.94357	199.981	-6.578	0.90349		221.316	-7.592	219.244	-9.85	215.987	-11.25
1855.5	0.99351	0.98913	0.99655	0.9947	0.99252		1855.5	0.99991	0.99877	0.99729	0.9947	0.98344		1855.5	0.9947	0.99496	0.99137	0.99625	0.98815		25.78	119.371	30.4	36	36.3429		194.861	-8.929	0.88755	198.083	-9.408	0.94358	200.262	-6.584	0.90343		221.462	-7.604	219.563	-9.854	216.135	-11.28
1853.44	0.99346	0.98931	0.99688	0.99583	0.99257		1853.44	0.99983	0.99904	0.99692	0.99583	0.9832		1853.44	0.99583	0.99475	0.99136	0.99642	0.9881		25.8	122.457	33.5429	35.5429	33.3143		195.102	-8.932	0.88749	198.125	-9.411	0.94361	200.246	-6.59	0.90343		221.536	-7.616	219.773	-9.857	216.237	-11.312
1851.38	0.9936	0.98905	0.9967	0.99654	0.99264		1851.38	0.99971	0.99864	0.9965	0.99654	0.98295		1851.38	0.99654	0.99449	0.99127	0.99613	0.98809		25.82	127.657	35.2571	40.4	33.2		195.2	-8.936	0.88734	198.307	-9.416	0.94357	200.442	-6.596	0.90337		221.83	-7.628	219.839	-9.86	216.469	-11.344
1849.31	0.99404	0.98863	0.99608	0.99676	0.99272		1849.31	0.99932	0.9979	0.99615	0.99676	0.98281		1849.31	0.99676	0.99435	0.9914	0.99556	0.9881		25.84	128.8	40.9714	41.6571	35.1429		195.559	-8.941	0.88716	198.356	-9.421	0.9435	200.528	-6.603	0.90324		222.069	-7.639	219.973	-9.865	216.727	-11.377
1847.25	0.99443	0.98814	0.9954	0.99679	0.99281		1847.25	0.99886	0.99707	0.99606	0.99679	0.98279		1847.25	0.99679	0.99419	0.99175	0.9949	0.9882		25.86	143.257	36	39.7714	38.3429		195.627	-8.945	0.88703	198.77	-9.426	0.94351	200.959	-6.61	0.90316		222.063	-7.649	220.091	-9.868	216.774	-11.41
1845.19	0.99442	0.98757	0.99501	0.99659	0.99291		1845.19	0.9987	0.9964	0.99629	0.99659	0.98281		1845.19	0.99659	0.99411	0.99212	0.99432	0.98842		25.88	139.829	30.3429	34.7429	39.6571		195.734	-8.948	0.88697	198.83	-9.431	0.94356	200.941	-6.617	0.90312		222.276	-7.66	220.47	-9.871	216.963	-11.443
1843.13	0.99399	0.98696	0.99487	0.99624	0.99302		1843.13	0.99882	0.9962	0.99668	0.99624	0.98287		1843.13	0.99624	0.99421	0.99227	0.99401	0.98869		25.9	127.771	38.9714	30.4571	40.5143		195.873	-8.953	0.88687	199.037	-9.436	0.94352	201.126	-6.623	0.90311		222.348	-7.671	220.489	-9.874	216.978	-11.477
1841.07	0.99331	0.98638	0.99484	0.99616	0.99314		1841.07	0.99903	0.99653	0.99702	0.99616	0.98306		1841.07	0.99616	0.99436	0.99202	0.99389	0.98909		25.92	107.714	45.6	30.8571	39.1429		196.119	-8.96	0.88671	199.025	-9.441	0.94348	201.185	-6.631	0.90299		222.74	-7.682	220.684	-9.878	217.408	-11.509
1839.01	0.9928	0.986	0.995	0.99653	0.99326		1839.01	0.99937	0.99705	0.99719	0.99653	0.98339		1839.01	0.99653	0.99443	0.99141	0.99391	0.98957		25.94	130.629	42.4571	31.8286	35.6571		196.399	-8.966	0.88659	199.367	-9.445	0.94348	201.515	-6.638	0.90289		222.737	-7.693	220.674	-9.881	217.429	-11.541
1836.94	0.99276	0.98602	0.99546	0.99718	0.99339		1836.94	1.00008	0.99752	0.99727	0.99718	0.9837		1836.94	0.99718	0.99454	0.99083	0.99415	0.98995		25.96	134.343	30.9714	33.8286	37.2571		196.373	-8.972	0.88651	199.526	-9.45	0.94352	201.703	-6.645	0.90283		222.942	-7.704	221.074	-9.884	217.617	-11.573
1834.88	0.99294	0.98642	0.99587	0.99767	0.99351		1834.88	1.00101	0.99803	0.99735	0.99767	0.98396		1834.88	0.99767	0.99487	0.99057	0.99443	0.99019		25.98	131.486	32.5714	33.8286	40.2286		196.635	-8.979	0.8864	199.684	-9.454	0.94351	201.737	-6.652	0.90283		222.991	-7.716	221.19	-9.886	217.642	-11.606
1832.82	0.99306	0.98688	0.99591	0.99785	0.99363		1832.82	1.0015	0.99854	0.99734	0.99785	0.98429		1832.82	0.99785	0.99537	0.9906	0.99446	0.99046		26	112.914	33.8857	31.1429	38.6857		196.62	-8.989	0.88625	199.769	-9.458	0.94345	201.911	-6.659	0.90276		223.306	-7.727	221.325	-9.889	217.908	-11.638
1830.76	0.99309	0.98712	0.99592	0.99778	0.99375		1830.76	1.00139	0.9988	0.99738	0.99778	0.9847		1830.76	0.99778	0.9959	0.9909	0.99453	0.99077		26.02	129.314	35.4286	33.6	32.3429		197.08	-8.997	0.8861	199.899	-9.461	0.94342	202.055	-6.668	0.90265		223.481	-7.739	221.403	-9.893	218.143	-11.669
1828.7	0.99322	0.98727	0.99628	0.99759	0.99386		1828.7	1.00094	0.99874	0.99753	0.99759	0.98495		1828.7	0.99759	0.99646	0.99141	0.9951	0.99085		26.04	126.343	33.4286	35.5429	37.6		197.122	-9.004	0.886	200.236	-9.464	0.94344	202.412	-6.675	0.90254		223.543	-7.751	221.578	-9.896	218.239	-11.702
1826.64	0.99335	0.98751	0.99679	0.9976	0.99395		1826.64	1.0004	0.99855	0.99772	0.9976	0.98487		1826.64	0.9976	0.997	0.99185	0.99592	0.99059		26.06	126.286	36.4	33.8857	41.4857		197.307	-9.012	0.88589	200.374	-9.467	0.94344	202.407	-6.681	0.90252		223.722	-7.764	221.885	-9.899	218.367	-11.737
1824.57	0.99322	0.98773	0.99704	0.99798	0.99404		1824.57	1.00001	0.99855	0.99811	0.99798	0.98467		1824.57	0.99798	0.99722	0.99197	0.99653	0.9902		26.08	124.8	37.9429	27.6571	41.1429		197.358	-9.02	0.88571	200.517	-9.47	0.94339	202.637	-6.688	0.90246		223.837	-7.778	221.98	-9.903	218.418	-11.771
1822.51	0.99306	0.98789	0.99701	0.99856	0.99411		1822.51	0.99989	0.99878	0.99872	0.99856	0.98464		1822.51	0.99856	0.99703	0.99191	0.99686	0.98991		26.1	136	41.2	29.8857	30.6857		197.576	-9.028	0.88558	200.532	-9.473	0.94336	202.675	-6.695	0.90237		224.197	-7.791	222.123	-9.908	218.798	-11.804
1820.45	0.99309	0.98811	0.99685	0.99911	0.99417		1820.45	1.00012	0.99915	0.9993	0.99911	0.98471		1820.45	0.99911	0.99672	0.99191	0.99703	0.98976		26.12	132.171	46.0571	33.0857	34.5714		197.844	-9.034	0.88545	200.858	-9.475	0.94338	203.036	-6.702	0.90223		224.187	-7.802	222.161	-9.912	218.908	-11.839
1818.39	0.99303	0.98828	0.99653	0.9993	0.99421		1818.39	1.00063	0.99972	0.99968	0.9993	0.98466		1818.39	0.9993	0.99656	0.99191	0.99688	0.98962		26.14	133.6	40.6286	36.9143	36.4		197.954	-9.041	0.88534	201.015	-9.478	0.94339	203.15	-6.708	0.90218		224.405	-7.815	222.531	-9.915	219.068	-11.874
1816.33	0.99273	0.9881	0.99616	0.99907	0.99424		1816.33	1.00097	1.00032	0.99984	0.99907	0.98453		1816.33	0.99907	0.99649	0.99176	0.99632	0.98951		26.16	131.657	31.5429	34.0571	44.9143		198.112	-9.048	0.88518	201.255	-9.482	0.94335	203.238	-6.714	0.90216		224.437	-7.828	222.624	-9.919	219.107	-11.909
1814.27	0.99245	0.9876	0.99604	0.99873	0.99425		1814.27	1.00114	1.00061	0.99977	0.99873	0.98452		1814.27	0.99873	0.99643	0.99164	0.99578	0.98954		26.18	126.629	28.6286	34.6286	39.7714		198.131	-9.054	0.88501	201.239	-9.485	0.94328	203.395	-6.722	0.90206		224.805	-7.842	222.823	-9.924	219.331	-11.943
1812.2	0.99234	0.98718	0.9962	0.99848	0.99425		1812.2	1.00139	1.00045	0.99932	0.99848	0.98466		1812.2	0.99848	0.99628	0.99158	0.9955	0.98974		26.2	120.457	31.5429	35.4286	33.0857		198.515	-9.06	0.8849	201.443	-9.488	0.94328	203.578	-6.729	0.90194		224.944	-7.854	222.848	-9.928	219.531	-11.977
1810.14	0.99213	0.98696	0.99634	0.99818	0.99424		1810.14	1.00165	1.0001	0.99865	0.99818	0.98489		1810.14	0.99818	0.99601	0.9915	0.99538	0.99006		26.22	125.543	36.0571	34.4571	30.4571		198.637	-9.066	0.8848	201.724	-9.491	0.9433	203.906	-6.736	0.90186		225.006	-7.868	223.071	-9.931	219.765	-12.011
1808.08	0.9915	0.98671	0.99619	0.99769	0.99421		1808.08	1.00181	0.99983	0.99825	0.99769	0.98518		1808.08	0.99769	0.99574	0.99144	0.99532	0.99043		26.24	129.943	33.8857	31.9429	38.5143		198.821	-9.074	0.88463	201.893	-9.495	0.94324	203.884	-6.742	0.90184		225.134	-7.882	223.309	-9.934	219.8	-12.045
1806.02	0.99055	0.98635	0.99571	0.9971	0.99418		1806.02	1.00184	0.99974	0.99838	0.9971	0.98546		1806.02	0.9971	0.99561	0.99137	0.99528	0.99076		26.26	132.857	38.2857	32.5714	41.3714		198.841	-9.081	0.88447	201.983	-9.499	0.94317	204.125	-6.748	0.90179		225.322	-7.896	223.488	-9.938	219.917	-12.078
1803.96	0.98955	0.98621	0.99516	0.99656	0.99414		1803.96	1.00164	1	0.99895	0.99656	0.98572		1803.96	0.99656	0.99566	0.99119	0.99527	0.99104		26.28	135.371	33.6	39.7714	33.4857		199.084	-9.089	0.88434	202.077	-9.503	0.94315	204.147	-6.755	0.90167		225.674	-7.909	223.573	-9.942	220.144	-12.11
1801.9	0.9887	0.98639	0.99486	0.99612	0.99409		1801.9	1.0012	1.00078	0.9998	0.99612	0.98598		1801.9	0.99612	0.99587	0.99094	0.99526	0.99132		26.3	135.086	31.2571	38.8571	32.5714		199.332	-9.097	0.88428	202.368	-9.505	0.94319	204.533	-6.761	0.90154		225.652	-7.922	223.636	-9.945	220.357	-12.143
1799.83	0.98814	0.98645	0.99482	0.99603	0.99404		1799.83	1.00077	1.00182	1.0007	0.99603	0.98616		1799.83	0.99603	0.99623	0.99079	0.99524	0.99154		26.32	127.829	28.5714	36.8	34.4		199.484	-9.106	0.88415	202.535	-9.509	0.94318	204.604	-6.766	0.9015		225.872	-7.934	223.938	-9.948	220.528	-12.176
1797.77	0.98793	0.98605	0.99484	0.99631	0.99399		1797.77	1.0008	1.00245	1.0012	0.99631	0.98613		1797.77	0.99631	0.99663	0.99081	0.99534	0.99165		26.34	127.829	34.4	25.8286	43.6571		199.578	-9.115	0.88395	202.737	-9.513	0.94311	204.772	-6.773	0.90145		225.903	-7.947	224.105	-9.952	220.548	-12.208
1795.71	0.98801	0.9855	0.99489	0.99651	0.99393		1795.71	1.00132	1.00238	1.001	0.99651	0.98609		1795.71	0.99651	0.9968	0.99092	0.9956	0.99184		26.36	134.343	36.5143	29.2571	45.3143		199.665	-9.123	0.88381	202.755	-9.517	0.9431	204.844	-6.78	0.90134		226.292	-7.961	224.264	-9.957	220.744	-12.239
1793.65	0.98815	0.98505	0.99485	0.99635	0.99388		1793.65	1.00197	1.00175	1.0002	0.99635	0.98627		1793.65	0.99635	0.99669	0.99104	0.99588	0.99223		26.38	132.971	36.9143	38	37.2		199.968	-9.131	0.88373	202.985	-9.52	0.94313	205.101	-6.788	0.90118		226.341	-7.974	224.305	-9.961	220.936	-12.271
1791.59	0.98803	0.98458	0.99451	0.99595	0.99383		1791.59	1.00249	1.00088	0.99925	0.99595	0.9866		1791.59	0.99595	0.9964	0.99108	0.99603	0.99273		26.4	128.857	34.3429	41.9429	29.3143		200.149	-9.14	0.88359	203.177	-9.524	0.94313	205.363	-6.794	0.90112		226.454	-7.987	224.523	-9.964	221.225	-12.304
1789.53	0.98767	0.98411	0.99384	0.99553	0.99378		1789.53	1.00271	1.0001	0.99863	0.99553	0.98697		1789.53	0.99553	0.99589	0.99085	0.99588	0.99326		26.42	126.114	34.1714	34.8	29.1429		200.33	-9.149	0.88337	203.452	-9.528	0.94309	205.38	-6.8	0.9011		226.592	-8.002	224.737	-9.968	221.187	-12.335
1787.46	0.9873	0.98394	0.99312	0.99503	0.99374		1787.46	1.00258	0.99963	0.99855	0.99503	0.98729		1787.46	0.99503	0.99513	0.99044	0.9955	0.99373		26.44	124.8	34.7429	34.8	36.6857		200.353	-9.158	0.8832	203.446	-9.532	0.94302	205.582	-6.808	0.90107		226.839	-8.018	224.964	-9.974	221.381	-12.367
1785.4	0.98697	0.98409	0.99261	0.99442	0.99369		1785.4	1.00227	0.99972	0.99891	0.99442	0.98752		1785.4	0.99442	0.99434	0.99007	0.99505	0.99411		26.46	119.943	37.8286	38.1143	38		200.592	-9.168	0.88308	203.627	-9.535	0.94303	205.657	-6.816	0.90095		227.087	-8.034	224.984	-9.978	221.502	-12.4
1783.34	0.9867	0.98415	0.99231	0.99375	0.99365		1783.34	1.00195	1.0003	0.99948	0.99375	0.98771		1783.34	0.99375	0.99378	0.98986	0.99454	0.99443		26.48	129.943	35.3714	35.5429	41.9429		200.763	-9.177	0.88295	203.81	-9.538	0.94305	206.066	-6.822	0.90083		227.078	-8.048	225.132	-9.983	221.813	-12.435
1781.28	0.98659	0.98407	0.99236	0.99292	0.99362		1781.28	1.00166	1.00082	0.99987	0.99292	0.98785		1781.28	0.99292	0.99368	0.98986	0.9942	0.99462		26.5	136.857	31.7714	30.6286	41.1429		201.054	-9.188	0.88275	204.066	-9.543	0.94299	206.085	-6.828	0.9008		227.311	-8.063	225.374	-9.988	221.927	-12.47
1779.22	0.9866	0.98435	0.9929	0.99192	0.99359		1779.22	1.00141	1.00091	0.99977	0.99192	0.98787		1779.22	0.99192	0.99422	0.99003	0.99429	0.99461		26.52	135.714	33.6	33.9429	36.2286		201.045	-9.198	0.88254	204.207	-9.547	0.94295	206.261	-6.834	0.90074		227.385	-8.08	225.587	-9.993	221.979	-12.505
1777.16	0.98646	0.98502	0.99368	0.9907	0.99356		1777.16	1.00122	1.0008	0.99946	0.9907	0.98783		1777.16	0.9907	0.99513	0.99041	0.99485	0.99448		26.54	128.743	37.0857	34.3429	32		201.233	-9.208	0.8824	204.252	-9.55	0.94295	206.314	-6.842	0.90061		227.759	-8.095	225.695	-9.999	222.124	-12.542
1775.09	0.98609	0.98551	0.99414	0.9892	0.99353		1775.09	1.00089	1.00065	0.99915	0.9892	0.98795		1775.09	0.9892	0.99581	0.99076	0.9955	0.99448		26.56	113.429	41.0286	31.4286	35.9429		201.361	-9.218	0.88227	204.46	-9.554	0.94296	206.65	-6.848	0.90047		227.77	-8.11	225.772	-10.003	222.302	-12.581
1773.03	0.98558	0.98535	0.99395	0.98756	0.99351		1773.03	1.00029	1.00018	0.99885	0.98756	0.98834		1773.03	0.98756	0.99597	0.99074	0.99582	0.99476		26.58	105.657	40	24.1143	41.9429		201.657	-9.229	0.88207	204.647	-9.558	0.94291	206.849	-6.854	0.90039		227.962	-8.125	225.986	-10.008	222.609	-12.619
1770.97	0.98512	0.9847	0.9933	0.98598	0.99349		1770.97	0.99958	0.9993	0.99849	0.98598	0.98879		1770.97	0.98598	0.9957	0.9904	0.99572	0.99515		26.6	108.343	36.9714	31.4857	35.8286		201.809	-9.241	0.88186	204.946	-9.562	0.94285	206.867	-6.86	0.90033		228.021	-8.142	226.192	-10.013	222.598	-12.658
1768.91	0.9848	0.98393	0.99255	0.98457	0.99348		1768.91	0.99905	0.99848	0.99813	0.98457	0.98917		1768.91	0.98457	0.99521	0.99005	0.99541	0.99549		26.62	114.743	32	32.2286	36		201.84	-9.252	0.8817	204.913	-9.565	0.94284	207.055	-6.868	0.90023		228.322	-8.159	226.436	-10.019	222.827	-12.698
1766.85	0.98471	0.98323	0.99191	0.98328	0.99347		1766.85	0.99862	0.99791	0.99755	0.98328	0.98951		1766.85	0.98328	0.99458	0.98974	0.99499	0.99588		26.64	114.343	37.3143	33.9429	34.9143		202.036	-9.264	0.88157	205.151	-9.567	0.94289	207.173	-6.874	0.9001		228.519	-8.176	226.418	-10.025	222.832	-12.74
1764.79	0.98481	0.98263	0.99142	0.98216	0.99347		1764.79	0.99788	0.99718	0.99629	0.98216	0.98978		1764.79	0.98216	0.99394	0.98943	0.99441	0.99635		26.66	120.743	38.5714	28.2857	32.8571		202.183	-9.277	0.88136	205.228	-9.57	0.94286	207.539	-6.881	0.89998		228.554	-8.193	226.64	-10.03	223.212	-12.781
1762.72	0.98487	0.98213	0.99104	0.98131	0.99347		1762.72	0.9965	0.99583	0.99381	0.98131	0.98983		1762.72	0.98131	0.9934	0.98895	0.9938	0.99675		26.68	133.371	35.2	31.4857	25.2		202.555	-9.291	0.88113	205.603	-9.573	0.94279	207.539	-6.887	0.89994		228.749	-8.211	226.79	-10.039	223.295	-12.822
1760.66	0.98479	0.98173	0.99083	0.98057	0.99348		1760.66	0.99436	0.99388	0.99018	0.98057	0.98956		1760.66	0.98057	0.99272	0.98838	0.99337	0.99698		26.7	131.371	26.0571	28.5714	39.2571		202.519	-9.304	0.88096	205.65	-9.575	0.94278	207.77	-6.894	0.89986		228.861	-8.229	227.088	-10.048	223.414	-12.863
1758.6	0.98467	0.98134	0.99063	0.97993	0.9935		1758.6	0.99137	0.99132	0.98571	0.97993	0.98893		1758.6	0.97993	0.99183	0.98781	0.99301	0.99708		26.72	131.714	32.4571	29.2	40.5714		202.736	-9.318	0.8808	205.799	-9.576	0.94283	207.809	-6.902	0.89973		229.206	-8.247	227.119	-10.058	223.489	-12.905
1756.54	0.98448	0.98092	0.99015	0.97933	0.99352		1756.54	0.98722	0.98747	0.97948	0.97933	0.98806		1756.54	0.97933	0.99091	0.98711	0.99253	0.99711		26.74	130.286	38.5714	28	46.2857		202.781	-9.334	0.88056	205.896	-9.578	0.94283	208.187	-6.909	0.8996		229.236	-8.265	227.269	-10.068	223.659	-12.946
1754.48	0.98435	0.98056	0.9896	0.97847	0.99355		1754.48	0.98091	0.98115	0.96969	0.97847	0.987		1754.48	0.97847	0.9902	0.98638	0.99218	0.99708		26.76	136.343	38.6286	32	40.8		203.181	-9.349	0.88034	206.202	-9.58	0.94276	208.304	-6.915	0.89953		229.428	-8.283	227.409	-10.079	223.971	-12.987
1752.42	0.98442	0.98041	0.98922	0.97727	0.99358		1752.42	0.97174	0.97186	0.95568	0.97727	0.98573		1752.42	0.97727	0.98984	0.98608	0.9922	0.99695		26.78	138.4	33.6	42.9143	50.6286		203.302	-9.364	0.88018	206.413	-9.581	0.94271	208.38	-6.921	0.89946		229.477	-8.303	227.671	-10.091	224.022	-13.027
1750.35	0.98456	0.98044	0.989	0.97564	0.99362		1750.35	0.95942	0.95926	0.93719	0.97564	0.98424		1750.35	0.97564	0.9897	0.98629	0.99248	0.99673		26.8	141.486	34.9714	45.3143	45.0857		203.358	-9.381	0.88004	206.41	-9.582	0.94274	208.543	-6.928	0.89936		229.806	-8.323	227.858	-10.102	224.197	-13.067
1748.29	0.98461	0.98047	0.98895	0.97359	0.99367		1748.29	0.94376	0.94328	0.91448	0.97359	0.98261		1748.29	0.97359	0.98958	0.9867	0.99272	0.99648		26.82	144.971	38.6286	38.6286	43.8286		203.492	-9.398	0.87982	206.632	-9.583	0.94276	208.724	-6.935	0.89922		229.965	-8.341	227.888	-10.111	224.185	-13.108
1746.23	0.98452	0.9804	0.98909	0.97108	0.99372		1746.23	0.92454	0.9241	0.88803	0.97108	0.98105		1746.23	0.97108	0.98925	0.98703	0.99284	0.9964		26.84	144.8	36.1714	30	35.2571		203.634	-9.416	0.87957	206.744	-9.584	0.94267	209.055	-6.942	0.89912		230.014	-8.36	228.068	-10.121	224.579	-13.148
1744.17	0.98436	0.98035	0.98934	0.96813	0.99376		1744.17	0.90275	0.90267	0.85979	0.96813	0.97958		1744.17	0.96813	0.98854	0.98713	0.99287	0.99643		26.86	140.457	36.4	26.7429	32.3429		203.99	-9.433	0.8794	207.129	-9.586	0.9426	209.036	-6.95	0.89908		230.167	-8.38	228.22	-10.131	224.668	-13.188
1742.11	0.98414	0.98048	0.98935	0.965	0.99381		1742.11	0.88101	0.8813	0.83356	0.965	0.97798		1742.11	0.965	0.9877	0.98714	0.99253	0.99642		26.88	130.914	39.0857	30.1714	32.2286		204.048	-9.45	0.87927	207.113	-9.589	0.9426	209.282	-6.957	0.899		230.315	-8.4	228.553	-10.139	224.83	-13.228
1740.05	0.98373	0.98066	0.98869	0.96114	0.99385		1740.05	0.86035	0.86135	0.81088	0.96114	0.97627		1740.05	0.96114	0.98684	0.98675	0.99183	0.99635		26.9	143.2	41.0286	33.8286	35.6		204.25	-9.469	0.87903	207.346	-9.592	0.94263	209.31	-6.965	0.89887		230.669	-8.42	228.537	-10.145	224.885	-13.269
1737.98	0.98319	0.98065	0.98783	0.95586	0.99388		1737.98	0.84078	0.84321	0.79148	0.95586	0.97462		1737.98	0.95586	0.98584	0.9858	0.99128	0.99625		26.92	161.657	44.4	37.9429	35.8286		204.258	-9.486	0.87878	207.381	-9.595	0.94257	209.712	-6.973	0.89873		230.638	-8.439	228.773	-10.152	225.052	-13.309
1735.92	0.98278	0.98051	0.98719	0.94943	0.9939		1735.92	0.82365	0.82789	0.77642	0.94943	0.97319		1735.92	0.94943	0.98465	0.98465	0.99099	0.99618		26.94	169.086	44.5143	29.0286	35.0857		204.641	-9.504	0.87854	207.724	-9.6	0.9425	209.769	-6.98	0.89866		230.871	-8.46	228.796	-10.158	225.333	-13.349
1733.86	0.98252	0.98039	0.98689	0.94211	0.99391		1733.86	0.81026	0.81605	0.76628	0.94211	0.97205		1733.86	0.94211	0.98325	0.98344	0.99073	0.99618		26.96	173.943	44.5143	29.0286	29.6571		204.739	-9.52	0.87837	207.891	-9.604	0.94251	209.92	-6.987	0.8986		230.901	-8.481	229.153	-10.164	225.468	-13.389
1731.8	0.9823	0.98023	0.98689	0.93426	0.99389		1731.8	0.80107	0.80797	0.7608	0.93426	0.97112		1731.8	0.93426	0.9817	0.98221	0.99035	0.9962		26.98	185.6	35.7714	33.8857	30.4		204.899	-9.538	0.87814	207.984	-9.609	0.94254	210.011	-6.994	0.89848		231.296	-8.503	229.314	-10.17	225.568	-13.43
1729.74	0.98199	0.97991	0.98701	0.926	0.99384		1729.74	0.79589	0.80339	0.75872	0.926	0.97037		1729.74	0.926	0.97983	0.98098	0.98997	0.99631		27	199.429	41.3143	38.9714	32		204.967	-9.556	0.87786	208.134	-9.614	0.9425	210.246	-7.001	0.89832		231.381	-8.525	229.377	-10.175	225.62	-13.469
1727.68	0.98166	0.9794	0.98702	0.91754	0.99376		1727.68	0.79456	0.80154	0.75895	0.91754	0.96987		1727.68	0.91754	0.97772	0.97982	0.98958	0.9966		27.02	198.743	43.0286	36.2286	34		205.12	-9.574	0.8776	208.271	-9.618	0.94243	210.525	-7.009	0.89819		231.473	-8.546	229.509	-10.181	225.921	-13.509
1725.61	0.9813	0.97869	0.98663	0.90951	0.99364		1725.61	0.79682	0.80169	0.76139	0.90951	0.96962		1725.61	0.90951	0.9757	0.97877	0.98874	0.99707		27.04	211.886	49.2	39.5429	36.1714		205.439	-9.592	0.87743	208.613	-9.622	0.94241	210.535	-7.015	0.89812		231.595	-8.568	229.704	-10.188	226.074	-13.548
1723.55	0.98056	0.97743	0.98547	0.9014	0.99348		1723.55	0.80114	0.80357	0.76467	0.9014	0.96954		1723.55	0.9014	0.97375	0.97731	0.98734	0.99761		27.06	224.971	43.5429	36.6286	36.9143		205.568	-9.611	0.87721	208.636	-9.626	0.94243	210.741	-7.022	0.89803		231.831	-8.591	230.017	-10.193	226.273	-13.589
1721.49	0.97935	0.97557	0.98384	0.89243	0.99326		1721.49	0.80665	0.80752	0.76736	0.89243	0.96955		1721.49	0.89243	0.97115	0.97495	0.98579	0.99802		27.08	220.743	43.8857	36.8	37.2		205.675	-9.631	0.8769	208.85	-9.63	0.94239	210.801	-7.03	0.89788		232.105	-8.613	229.994	-10.197	226.285	-13.63
1719.43	0.97813	0.97371	0.98226	0.88277	0.99299		1719.43	0.81303	0.81305	0.76951	0.88277	0.96951		1719.43	0.88277	0.96782	0.97197	0.98431	0.99824		27.1	214.057	48.7429	33.8857	32.0571		205.717	-9.65	0.87659	208.874	-9.634	0.94231	211.195	-7.037	0.89773		232.075	-8.634	230.22	-10.203	226.487	-13.669
1717.37	0.97717	0.97233	0.98114	0.87281	0.99265		1717.37	0.8199	0.81944	0.77152	0.87281	0.96952		1717.37	0.87281	0.96379	0.96863	0.98289	0.9983		27.12	198.8	54.6857	39.3714	36.2286		206.034	-9.67	0.87639	209.272	-9.639	0.94226	211.245	-7.044	0.89766		232.294	-8.655	230.229	-10.209	226.69	-13.709
1715.31	0.97631	0.97145	0.98047	0.8632	0.99225		1715.31	0.82705	0.82628	0.7739	0.8632	0.96967		1715.31	0.8632	0.9592	0.96518	0.98131	0.99817		27.14	189.486	54.9143	38.2286	40.1714		206.206	-9.69	0.87615	209.364	-9.643	0.94227	211.384	-7.052	0.89759		232.376	-8.677	230.661	-10.214	226.945	-13.749
1713.24	0.97531	0.97074	0.9798	0.85445	0.99177		1713.24	0.83471	0.83369	0.77726	0.85445	0.96988		1713.24	0.85445	0.95399	0.9615	0.97952	0.99784		27.16	168.171	52	40.5143	39.0286		206.421	-9.711	0.87583	209.522	-9.649	0.94225	211.474	-7.06	0.89748		232.744	-8.697	230.706	-10.219	226.981	-13.788
1711.18	0.97424	0.96996	0.97879	0.84702	0.99122		1711.18	0.84364	0.84224	0.78295	0.84702	0.97018		1711.18	0.84702	0.94769	0.95684	0.97758	0.99724		27.18	160.971	55.8286	35.4857	43.9429		206.413	-9.731	0.87552	209.609	-9.656	0.94218	211.761	-7.068	0.89731		232.77	-8.717	230.86	-10.224	227.134	-13.827
1709.12	0.97326	0.96907	0.97759	0.84127	0.99058		1709.12	0.85362	0.8513	0.79153	0.84127	0.97059		1709.12	0.84127	0.94081	0.95141	0.97533	0.99638		27.2	154.057	60.6857	36.4	44.1714		206.614	-9.751	0.87527	209.805	-9.663	0.94212	211.991	-7.076	0.89721		232.924	-8.738	230.944	-10.229	227.291	-13.865
1707.06	0.97223	0.96781	0.97606	0.83685	0.98987		1707.06	0.86475	0.86111	0.80297	0.83685	0.97113		1707.06	0.83685	0.93331	0.94518	0.97232	0.99523		27.22	156.171	58.9143	42.9714	49.7714		206.863	-9.771	0.87504	210.103	-9.669	0.94214	212.002	-7.084	0.89714		233.043	-8.76	231.18	-10.234	227.511	-13.904
1705	0.97075	0.96612	0.97377	0.83345	0.98908		1705	0.87751	0.87305	0.81761	0.83345	0.97183		1705	0.83345	0.923	0.93655	0.96811	0.9937		27.24	162.686	53.7143	45.0857	47.1429		207.068	-9.792	0.87472	210.189	-9.675	0.94218	212.189	-7.093	0.89703		233.301	-8.781	231.434	-10.239	227.723	-13.942
1702.94	0.96898	0.96427	0.97088	0.83097	0.98821		1702.94	0.89042	0.88589	0.83477	0.83097	0.97265		1702.94	0.83097	0.90858	0.92444	0.96267	0.99174		27.26	167.371	62.6857	44.2857	58.1714		207.144	-9.814	0.87438	210.361	-9.682	0.94213	212.305	-7.102	0.89687		233.528	-8.802	231.487	-10.244	227.725	-13.979
1700.87	0.96714	0.96233	0.96781	0.82926	0.98726		1700.87	0.90259	0.89857	0.85383	0.82926	0.97354		1700.87	0.82926	0.88814	0.90707	0.95606	0.98932		27.28	170.171	65.7714	46.8	61.1429		207.229	-9.835	0.87411	210.371	-9.688	0.94205	212.701	-7.11	0.89672		233.517	-8.823	231.665	-10.249	227.936	-14.016
1698.81	0.96525	0.96037	0.96473	0.82842	0.98625		1698.81	0.91324	0.9101	0.873	0.82842	0.97447		1698.81	0.82842	0.86236	0.88552	0.94822	0.98646		27.3	163.314	65.7143	46.7429	72.4		207.442	-9.858	0.87384	210.775	-9.693	0.94205	212.685	-7.118	0.89664		233.739	-8.845	231.693	-10.255	228.076	-14.053
1696.75	0.96328	0.95831	0.96158	0.82854	0.98517		1696.75	0.92192	0.91998	0.89063	0.82854	0.97551		1696.75	0.82854	0.83271	0.86148	0.9392	0.9832		27.32	173.543	57.4286	41.2571	70.8571		207.686	-9.882	0.87352	210.88	-9.698	0.94209	212.887	-7.126	0.89655		233.828	-8.868	232.082	-10.26	228.428	-14.09
1694.69	0.96125	0.95608	0.9583	0.82943	0.98403		1694.69	0.92905	0.9284	0.90624	0.82943	0.97654		1694.69	0.82943	0.79935	0.83545	0.92918	0.97949		27.34	185.886	59.4286	44.4	78		207.889	-9.908	0.87318	211.052	-9.703	0.94204	212.913	-7.135	0.89639		234.197	-8.89	232.137	-10.265	228.426	-14.127
1692.63	0.95949	0.9539	0.95523	0.83065	0.98285		1692.63	0.93436	0.93444	0.91856	0.83065	0.97741		1692.63	0.83065	0.7657	0.81108	0.91828	0.97527		27.36	192.686	54.9714	46.1143	81.6		207.885	-9.934	0.87287	211.067	-9.708	0.94195	213.274	-7.142	0.89617		234.2	-8.913	232.375	-10.27	228.594	-14.165
1690.57	0.95745	0.95112	0.95155	0.83195	0.98164		1690.57	0.93775	0.93835	0.92764	0.83195	0.97827		1690.57	0.83195	0.73186	0.78832	0.90617	0.9706		27.38	178.629	62.0571	46.4	91.4286		208.107	-9.961	0.87259	211.357	-9.712	0.94193	213.438	-7.15	0.89604		234.387	-8.935	232.356	-10.276	228.679	-14.205
1688.5	0.95414	0.94718	0.94644	0.83348	0.9804		1688.5	0.93977	0.94165	0.93504	0.83348	0.9793		1688.5	0.83348	0.69405	0.76276	0.89305	0.96567		27.4	180.343	72.9714	44.1714	88.7429		208.254	-9.989	0.87224	211.555	-9.716	0.94198	213.504	-7.157	0.89594		234.459	-8.959	232.689	-10.281	229.016	-14.246
1686.44	0.94981	0.94248	0.94051	0.83514	0.97916		1686.44	0.94037	0.94403	0.94099	0.83514	0.98037		1686.44	0.83514	0.65353	0.73515	0.87939	0.96048		27.42	175.943	77.0857	53.1429	101.714		208.588	-10.018	0.87184	211.722	-9.72	0.94195	213.641	-7.165	0.89582		234.755	-8.983	232.845	-10.287	229.156	-14.287
1684.38	0.94508	0.93748	0.93438	0.83686	0.97792		1684.38	0.94032	0.94559	0.94617	0.83686	0.98131		1684.38	0.83686	0.61188	0.70673	0.8651	0.955		27.44	177.143	75.6	52.5143	113.029		208.59	-10.047	0.87151	211.799	-9.724	0.94187	213.811	-7.172	0.8956		234.948	-9.006	233.011	-10.294	229.195	-14.329
1682.32	0.94053	0.93285	0.92854	0.83871	0.97671		1682.32	0.94	0.94632	0.95033	0.83871	0.98215		1682.32	0.83871	0.57213	0.68031	0.85041	0.94942		27.46	166.114	77.3143	47.7143	134.857		208.78	-10.078	0.87124	211.906	-9.727	0.94182	214.145	-7.179	0.89546		234.982	-9.029	233.098	-10.303	229.354	-14.372
1680.26	0.93646	0.92903	0.92335	0.84065	0.97554		1680.26	0.93936	0.94619	0.95319	0.84065	0.98305		1680.26	0.84065	0.53562	0.6569	0.8361	0.94397		27.48	169.714	83.6571	43.5429	139.371		208.835	-10.108	0.8709	212.222	-9.73	0.94183	214.13	-7.186	0.89539		235.182	-9.052	233.2	-10.31	229.467	-14.417
1678.2	0.93305	0.92624	0.91889	0.84249	0.97443		1678.2	0.93839	0.9453	0.95485	0.84249	0.98396		1678.2	0.84249	0.50337	0.63763	0.822	0.93844		27.5	162.8	79.0286	59.9429	165.6		209.146	-10.137	0.8705	212.361	-9.734	0.94182	214.371	-7.193	0.89529		235.281	-9.076	233.559	-10.318	229.851	-14.461
1676.13	0.93042	0.92414	0.91488	0.84391	0.97338		1676.13	0.93704	0.9439	0.95559	0.84391	0.98439		1676.13	0.84391	0.47734	0.62392	0.80827	0.93249		27.52	149.371	91.0857	67.1429	179.657		209.373	-10.166	0.87015	212.5	-9.737	0.94175	214.409	-7.201	0.89512		235.64	-9.1	233.655	-10.326	229.843	-14.505
1674.07	0.92804	0.92184	0.91085	0.84475	0.97242		1674.07	0.93533	0.94258	0.95604	0.84475	0.98454		1674.07	0.84475	0.45508	0.61215	0.79629	0.92663		27.54	134.629	94.5714	77.1429	181.6		209.388	-10.194	0.86986	212.567	-9.74	0.9417	214.793	-7.208	0.89495		235.623	-9.124	233.813	-10.335	230.071	-14.55
1672.01	0.92562	0.91933	0.90706	0.84515	0.97156		1672.01	0.93349	0.94158	0.95652	0.84515	0.98454		1672.01	0.84515	0.43421	0.60007	0.78607	0.9209		27.56	129.2	100.457	76.7429	166.4		209.584	-10.223	0.86951	212.822	-9.742	0.94173	214.867	-7.215	0.89485		235.839	-9.147	233.841	-10.343	230.08	-14.595
1669.95	0.92351	0.91715	0.90403	0.84522	0.97081		1669.95	0.93176	0.94056	0.95685	0.84522	0.98424		1669.95	0.84522	0.41677	0.59055	0.77638	0.91503		27.58	125.543	107.086	78.5143	160.571		209.658	-10.25	0.86906	212.985	-9.745	0.94172	214.974	-7.223	0.89475		235.899	-9.171	234.159	-10.351	230.423	-14.639
1667.89	0.92204	0.91556	0.90197	0.84504	0.97019		1667.89	0.93025	0.93942	0.95706	0.84504	0.98393		1667.89	0.84504	0.40426	0.58456	0.76756	0.90936		27.6	120.857	125.829	77.6	154		210.021	-10.276	0.86867	213.231	-9.748	0.94167	215.096	-7.232	0.89459		236.223	-9.196	234.319	-10.358	230.575	-14.682
1665.83	0.92125	0.91467	0.90099	0.84477	0.96968		1665.83	0.92909	0.93817	0.95709	0.84477	0.98375		1665.83	0.84477	0.39731	0.58214	0.76017	0.90419		27.62	123.314	127.657	86.4	130		210.056	-10.3	0.86832	213.213	-9.751	0.94161	215.332	-7.241	0.8944		236.363	-9.22	234.524	-10.368	230.668	-14.726
1663.76	0.92072	0.9143	0.90074	0.84449	0.96931		1663.76	0.92807	0.93681	0.95679	0.84449	0.98366		1663.76	0.84449	0.3953	0.58302	0.75341	0.89955		27.64	129.371	119.543	106	117.429		210.271	-10.325	0.86797	213.415	-9.754	0.9416	215.594	-7.249	0.89424		236.427	-9.243	234.546	-10.377	230.804	-14.771
1661.7	0.92019	0.91422	0.90028	0.84412	0.96908		1661.7	0.92697	0.93542	0.95634	0.84412	0.9836		1661.7	0.84412	0.39687	0.58738	0.7437	0.8952		27.66	126.857	119.771	127.943	96.3429		210.261	-10.35	0.86752	213.652	-9.756	0.9416	215.592	-7.258	0.89417		236.59	-9.268	234.734	-10.385	230.876	-14.815
1659.64	0.91916	0.91375	0.89911	0.84364	0.96897		1659.64	0.92578	0.9346	0.95682	0.84364	0.98351		1659.64	0.84364	0.40317	0.59488	0.73276	0.89098		27.68	129.771	132.114	150	78.9143		210.603	-10.375	0.86709	213.869	-9.76	0.94152	215.82	-7.267	0.89403		236.77	-9.293	235.014	-10.393	231.228	-14.86
1657.58	0.91739	0.91272	0.89837	0.84309	0.96899		1657.58	0.925	0.93443	0.95823	0.84309	0.98347		1657.58	0.84309	0.41811	0.60607	0.72716	0.88726		27.7	124.514	133.486	163.657	59.8857		210.788	-10.399	0.86671	213.969	-9.763	0.94144	215.867	-7.277	0.89385		237.077	-9.317	235.187	-10.402	231.297	-14.905
1655.52	0.91527	0.91138	0.89806	0.84234	0.96914		1655.52	0.92472	0.93416	0.9599	0.84234	0.98361		1655.52	0.84234	0.43932	0.62073	0.72348	0.88423		27.72	116.171	118.286	177.543	60.9714		210.862	-10.423	0.86634	214.052	-9.766	0.94142	216.276	-7.286	0.89366		237.048	-9.341	235.255	-10.412	231.484	-14.952
1653.46	0.91297	0.90962	0.89766	0.84135	0.96938		1653.46	0.92493	0.93359	0.96163	0.84135	0.98387		1653.46	0.84135	0.46529	0.63867	0.71989	0.88181		27.74	107.543	90.9714	175.6	49.3714		210.996	-10.448	0.86587	214.257	-9.768	0.94142	216.288	-7.295	0.89354		237.281	-9.365	235.348	-10.42	231.483	-14.998
1651.39	0.9109	0.90779	0.89771	0.84045	0.96973		1651.39	0.9257	0.93358	0.9632	0.84045	0.98414		1651.39	0.84045	0.49774	0.66065	0.72119	0.87989		27.76	111.029	92.1714	157.6	45.3714		211.097	-10.474	0.86538	214.488	-9.771	0.94137	216.466	-7.305	0.89346		237.33	-9.389	235.635	-10.428	231.805	-15.043
1649.33	0.90939	0.9063	0.89861	0.83994	0.97016		1649.33	0.92693	0.93429	0.96431	0.83994	0.9844		1649.33	0.83994	0.53468	0.68575	0.72705	0.87848		27.78	121.371	83.8857	150.114	41.8857		211.445	-10.499	0.86495	214.709	-9.774	0.94129	216.525	-7.315	0.89325		237.713	-9.413	235.782	-10.437	231.965	-15.087
1647.27	0.90845	0.9052	0.89999	0.83998	0.97065		1647.27	0.92839	0.93539	0.96484	0.83998	0.98466		1647.27	0.83998	0.57233	0.71232	0.73354	0.87749		27.8	120.171	73.6571	134.629	50.1714		211.511	-10.522	0.86456	214.705	-9.775	0.94128	216.815	-7.324	0.89304		237.767	-9.435	235.982	-10.447	232.132	-15.131
1645.21	0.90783	0.90428	0.90081	0.84055	0.97119		1645.21	0.92967	0.93652	0.96493	0.84055	0.98485		1645.21	0.84055	0.60633	0.73801	0.73596	0.87701		27.82	133.829	53.2	125.371	44		211.706	-10.547	0.86408	214.913	-9.776	0.94129	217.034	-7.333	0.8929		237.875	-9.458	235.989	-10.456	232.184	-15.174
1643.15	0.90677	0.90291	0.90052	0.8417	0.97175		1643.15	0.9306	0.93778	0.96549	0.8417	0.98504		1643.15	0.8417	0.63688	0.76163	0.73553	0.87721		27.84	130.629	44.5143	100.571	48.5714		211.718	-10.573	0.86357	215.092	-9.777	0.94127	217.065	-7.342	0.8928		238	-9.483	236.238	-10.466	232.308	-15.216
1641.09	0.90534	0.90055	0.90034	0.84357	0.97233		1641.09	0.93194	0.9396	0.96693	0.84357	0.98536		1641.09	0.84357	0.66775	0.78418	0.74066	0.878		27.86	118.4	30.8	90.8571	43.3714		212.028	-10.598	0.86309	215.411	-9.779	0.94117	217.262	-7.351	0.89262		238.244	-9.507	236.43	-10.476	232.618	-15.256
1639.02	0.90408	0.89745	0.90034	0.84595	0.9729		1639.02	0.93373	0.94138	0.96888	0.84595	0.9857		1639.02	0.84595	0.69515	0.80384	0.74876	0.87937		27.88	102.629	35.7143	70	40.9143		212.186	-10.623	0.86268	215.412	-9.78	0.94111	217.346	-7.36	0.89242		238.503	-9.532	236.664	-10.487	232.767	-15.297
1636.96	0.90291	0.89378	0.90019	0.84859	0.97346		1636.96	0.93574	0.94294	0.97115	0.84859	0.98608		1636.96	0.84859	0.71861	0.8206	0.75768	0.88137		27.9	113.886	40.6857	62.9714	32.8571		212.362	-10.648	0.86221	215.578	-9.781	0.94113	217.724	-7.369	0.89223		238.491	-9.556	236.685	-10.498	232.887	-15.337
1634.9	0.90173	0.8898	0.90017	0.85145	0.97397		1634.9	0.93791	0.94494	0.97362	0.85145	0.9866		1634.9	0.85145	0.7405	0.83617	0.76963	0.884		27.92	115.714	41.2	43.0857	33.5429		212.448	-10.674	0.86167	215.711	-9.783	0.9411	217.742	-7.378	0.8921		238.71	-9.582	236.84	-10.508	232.911	-15.377
1632.84	0.9006	0.88573	0.90043	0.85429	0.97444		1632.84	0.94005	0.94717	0.97602	0.85429	0.98732		1632.84	0.85429	0.76002	0.85016	0.78323	0.88718		27.94	112.286	34.2857	39.3143	36.9143		212.533	-10.7	0.86119	216.006	-9.785	0.94101	217.927	-7.387	0.89195		238.8	-9.608	237.042	-10.519	233.152	-15.417
1630.78	0.89938	0.88171	0.90086	0.85679	0.97485		1630.78	0.9419	0.94908	0.97804	0.85679	0.98804		1630.78	0.85679	0.77672	0.86228	0.79608	0.89065		27.96	96.2286	36	39.0286	40.1714		212.838	-10.725	0.86076	216.153	-9.787	0.94094	217.966	-7.396	0.89174		239.166	-9.634	237.265	-10.53	233.356	-15.457
1628.72	0.89764	0.87706	0.90109	0.85868	0.9752		1628.72	0.9434	0.95049	0.97958	0.85868	0.98851		1628.72	0.85868	0.79039	0.87222	0.80716	0.89413		27.98	96.6857	30.2857	37.0286	40.9714		213.022	-10.751	0.86031	216.196	-9.788	0.94094	218.306	-7.405	0.89154		239.189	-9.66	237.44	-10.541	233.597	-15.497
1626.65	0.89528	0.87119	0.90072	0.86004	0.97548		1626.65	0.94467	0.95148	0.98092	0.86004	0.98866		1626.65	0.86004	0.80126	0.88006	0.81649	0.89767		28	100.514	24.0571	27.6571	37.0857		213.146	-10.777	0.85978	216.369	-9.791	0.94094	218.485	-7.414	0.89138		239.349	-9.687	237.475	-10.55	233.559	-15.539
1624.59	0.89292	0.86441	0.90009	0.86112	0.97568		1624.59	0.94601	0.9525	0.98239	0.86112	0.98889		1624.59	0.86112	0.81128	0.88717	0.82711	0.90168		28.02	107.314	24.8571	29.6	37.5429		213.197	-10.803	0.85928	216.568	-9.795	0.94085	218.515	-7.422	0.89125		239.459	-9.714	237.673	-10.56	233.789	-15.579
1622.53	0.89062	0.85678	0.8994	0.86189	0.97581		1622.53	0.94707	0.95344	0.98368	0.86189	0.98909		1622.53	0.86189	0.82024	0.89343	0.83937	0.9057		28.04	100.171	29.9429	36.5714	34.8		213.424	-10.829	0.85883	216.882	-9.799	0.94077	218.684	-7.432	0.8911		239.732	-9.742	237.883	-10.57	233.929	-15.621
1620.47	0.88806	0.84808	0.89868	0.86222	0.97587		1620.47	0.94744	0.95413	0.98472	0.86222	0.98917		1620.47	0.86222	0.82715	0.89826	0.85174	0.9096		28.06	102.4	29.4857	35.9429	34.5143		213.605	-10.855	0.85836	216.843	-9.803	0.94076	218.827	-7.441	0.89088		239.928	-9.768	238.162	-10.579	234.215	-15.665
1618.41	0.88506	0.83862	0.89794	0.86201	0.97586		1618.41	0.94711	0.95446	0.98562	0.86201	0.98934		1618.41	0.86201	0.83204	0.90179	0.86295	0.91364		28.08	107.314	29.9429	35.5429	40.5714		213.877	-10.881	0.85781	217.076	-9.807	0.94077	219.187	-7.451	0.89067		239.93	-9.795	238.135	-10.588	234.268	-15.708
1616.35	0.88137	0.82861	0.89715	0.86103	0.97579		1616.35	0.9462	0.95415	0.98629	0.86103	0.98959		1616.35	0.86103	0.83517	0.90423	0.87274	0.91768		28.1	109.429	28	32.4	45.3714		213.851	-10.906	0.85725	217.157	-9.812	0.94072	219.161	-7.46	0.89052		240.162	-9.822	238.367	-10.596	234.398	-15.75
1614.28	0.8765	0.81766	0.8961	0.85889	0.97566		1614.28	0.94456	0.95304	0.98655	0.85889	0.98985		1614.28	0.85889	0.83641	0.90528	0.88111	0.92153		28.12	108.171	26.4571	30.8571	44.4		214.034	-10.931	0.85676	217.504	-9.817	0.94064	219.387	-7.469	0.89037		240.251	-9.849	238.481	-10.604	234.528	-15.793
1612.22	0.87024	0.80513	0.89467	0.85542	0.97547		1612.22	0.94221	0.9512	0.98655	0.85542	0.99009		1612.22	0.85542	0.83561	0.90472	0.88921	0.92506		28.14	113.714	28.1714	29.1429	39.6571		214.212	-10.957	0.85627	217.586	-9.821	0.94062	219.415	-7.479	0.89014		240.622	-9.876	238.824	-10.613	234.764	-15.836
1610.16	0.86289	0.79131	0.89272	0.85061	0.97524		1610.16	0.93909	0.94856	0.98646	0.85061	0.99031		1610.16	0.85061	0.83254	0.90271	0.89654	0.92836		28.16	117.657	35.6	32.7429	43.5429		214.498	-10.983	0.85569	217.708	-9.823	0.94063	219.802	-7.489	0.88989		240.622	-9.903	238.878	-10.621	235.016	-15.877
1608.1	0.85432	0.77668	0.8899	0.84431	0.97496		1608.1	0.93482	0.945	0.98616	0.84431	0.99061		1608.1	0.84431	0.82697	0.89928	0.9019	0.93181		28.18	123.257	36.8571	31.0857	46.0571		214.577	-11.008	0.85512	217.833	-9.826	0.94058	219.908	-7.498	0.88973		240.816	-9.93	239.006	-10.629	235.008	-15.916
1606.04	0.84384	0.76077	0.88619	0.83618	0.97464		1606.04	0.92903	0.94053	0.98541	0.83618	0.99097		1606.04	0.83618	0.81871	0.89409	0.90681	0.93522		28.2	118.286	34.3429	29.3143	54		214.641	-11.033	0.85458	218.061	-9.829	0.94049	220.005	-7.507	0.88959		240.885	-9.957	239.121	-10.638	235.218	-15.954
1603.98	0.83141	0.74393	0.88184	0.82595	0.97428		1603.98	0.92163	0.93519	0.9842	0.82595	0.99134		1603.98	0.82595	0.80743	0.88699	0.91194	0.93836		28.22	111.657	33.3143	27.9429	62.4		214.817	-11.059	0.85407	218.325	-9.831	0.94044	220.117	-7.518	0.8894		241.175	-9.985	239.39	-10.648	235.291	-15.992
1601.91	0.81713	0.72719	0.87678	0.81315	0.97388		1601.91	0.91256	0.92871	0.98257	0.81315	0.9916		1601.91	0.81315	0.79292	0.87806	0.91607	0.94115		28.24	106.229	36.5714	27.4286	59.7143		215.056	-11.085	0.85347	218.347	-9.833	0.94045	220.338	-7.528	0.88915		241.358	-10.012	239.642	-10.657	235.658	-16.029
1599.85	0.80049	0.71079	0.87069	0.79689	0.97345		1599.85	0.90168	0.92077	0.98037	0.79689	0.99159		1599.85	0.79689	0.77476	0.86692	0.91881	0.94345		28.26	107.829	35.3714	30.1143	53.7714		215.31	-11.111	0.85286	218.539	-9.835	0.94043	220.62	-7.538	0.88895		241.396	-10.038	239.618	-10.666	235.683	-16.065
1597.79	0.78104	0.69447	0.86325	0.77652	0.97298		1597.79	0.88892	0.91137	0.97743	0.77652	0.99139		1597.79	0.77652	0.75263	0.85315	0.92034	0.94546		28.28	104.171	30.7429	33.6571	48.7429		215.287	-11.137	0.85231	218.587	-9.838	0.94035	220.609	-7.548	0.88878		241.575	-10.066	239.843	-10.675	235.855	-16.102
1595.73	0.7588	0.67801	0.85427	0.75204	0.97248		1595.73	0.87434	0.90045	0.97366	0.75204	0.99124		1595.73	0.75204	0.72668	0.83679	0.9207	0.94757		28.3	111.2	29.8857	32.8571	50		215.536	-11.164	0.85181	219.001	-9.841	0.94027	220.838	-7.558	0.88859		241.729	-10.093	239.942	-10.686	235.91	-16.141
1593.67	0.73397	0.66112	0.84373	0.72398	0.97193		1593.67	0.85805	0.88797	0.96915	0.72398	0.99113		1593.67	0.72398	0.69754	0.81844	0.91991	0.94966		28.32	112.743	34.7429	31.1429	45.2571		215.569	-11.192	0.8512	219.03	-9.844	0.94027	220.893	-7.57	0.88835		242.05	-10.121	240.334	-10.697	236.189	-16.179
1591.61	0.70666	0.64302	0.83174	0.69318	0.97135		1591.61	0.84006	0.87408	0.96402	0.69318	0.99093		1591.61	0.69318	0.66612	0.79889	0.91818	0.95148		28.34	110.057	34.1714	31.2	47.5429		215.971	-11.221	0.85056	219.216	-9.847	0.94026	221.297	-7.581	0.88809		242.028	-10.148	240.326	-10.707	236.428	-16.219
[truncated: 4,842 more rows]

## Sheet: Figure 3
Figure 3b						Figure 3c
[truncated: 218 more rows]

## Sheet: Figure 4
Figure 4 b								Figure 4d														Figure 4e
[truncated: 62 more rows]

## Sheet: Figure 5
Figure 5a						Figure 5c						Figure 5d
[truncated: 23 more rows]

[truncated: 13 more sheets: Table S1, Figure S1, Figure S2, Figure S4, Figure S5, Figure S6, Sheet1, Figure S7, Figure S8, Figure S11, Figure S12, Figure S16, Figure S17]
